# Supplementary material for: Diterbium hepta­nickel: a crystal structure redetermination
Source: Acta Crystallogr Sect E Struct Rep Online. 2014 Jul 5;70(Pt 8):i42. doi: 10.1107/S1600536814015384 (PMC4158487; doi:10.1107/S1600536814015384)
Supplement: Supplementary file 1 [file e-70-00i42-sup1.cif]

##############################################################################
#                                                                            #
# This CIF contains the data in a paper accepted for publication in          #
# Acta Crystallographica Section E. It conforms to the requirements of       #
# Notes for Authors for Acta Crystallographica Section E, and has been       #
# peer reviewed under the auspices of the IUCr Commission on Journals.       #
#                                                                            #
# Full details of the Crystallographic Information File format               #
# are given in the paper "The Crystallographic Information File (CIF):       #
# a New Standard Archive File for Crystallography" by S. R. Hall, F. H.      #
# Allen and I. D. Brown [Acta Cryst. (1991), A47, 655-685].                  #
#                                                                            #
# The current version of the core CIF dictionary is obtainable from          #
# ftp://ftp.iucr.org/pub/cif_core.dic.                                       #
#                                                                            #
# Software is freely available for graphical display of the structure(s)     #
# in this CIF. For information consult the CIF software page                 #
# http://www.iucr.org/resources/cif/software.                                #
#                                                                            #
# This file may be used for bona fide research purposes within the           #
# scientific community so long as proper attribution is given to the journal # 
# article from which it was obtained.                                        #
#                                                                            #
##############################################################################
data_I
_database_code_depnum_ccdc_archive 'CCDC 1011470'
_audit_creation_method     SHELXL-2013
_journal_date_recd_electronic     2014-06-13
_journal_date_accepted     2014-07-01
_journal_name_full     'Acta Crystallographica, Section E'
_journal_year     2014
_journal_volume     70
_journal_issue      8
_journal_page_first     i42
_journal_page_last     i42
_journal_paper_category     QI
_journal_paper_doi     10.1107/S1600536814015384
_journal_coeditor_code     FJ2679
_publ_contact_author_name     'Volodymyr Levytskyy'
_publ_contact_author_address
;
Department of Inorganic Chemistry, Ivan Franko National University of Lviv,
Kyryla & Mefodiya Str. 6, 79005 Lviv, Ukraine
;
_publ_contact_author_email     'v.levyckyy@gmail.com'
_publ_contact_author_fax     ?
_publ_contact_author_phone     ?
_publ_section_title
;
Diterbium heptanickel: a crystal structure redetermination
;
loop_
    _publ_author_name
    _publ_author_footnote
    _publ_author_address
    'Levytskyy, Volodymyr' .
;
Department of Inorganic Chemistry, Ivan Franko National University of Lviv,
Kyryla & Mefodiya street 6, 79005 Lviv, Ukraine
;
    'Babizhetskyy, Volodymyr' .
;
Department of Inorganic Chemistry, Ivan Franko National University of Lviv,
Kyryla & Mefodiya street 6, 79005 Lviv, Ukraine
;
    'Kotur, Bohdan' .
;
Department of Inorganic Chemistry, Ivan Franko National University of Lviv,
Kyryla & Mefodiya street 6, 79005 Lviv, Ukraine
;
    'Smetana, Volodymyr' .
;
344 Spedding Hall, Ames Laboratory, Ames, IA 50011-3020, USA
;
_chemical_name_systematic
;
Diterbium heptanickel
;
_chemical_name_common     ?
_chemical_formula_moiety     'Ni7 Tb1.96'
_chemical_formula_sum     'Ni7 Tb1.96'
_chemical_formula_iupac     'Tb1.96 Ni7'
_chemical_formula_weight     722.72
_chemical_melting_point     ?
_shelx_space_group_comment
;
The symmetry employed for this shelxl refinement is uniquely defined
by the following loop, which should always be used as a source of
symmetry information in preference to the above space-group names.
They are only intended as comments.
;
_space_group_crystal_system     hexagonal
_space_group_name_H-M_alt     'P 63/m m c'
_space_group_name_Hall     '-P 6c 2c'
loop_
    _space_group_symop_operation_xyz
    'x, y, z'
    '-x, -y, z+1/2'
    '-y, x-y, z'
    '-x+y, -x, z'
    'x-y, x, z+1/2'
    'y, -x+y, z+1/2'
    'x-y, -y, -z'
    '-x, -x+y, -z'
    'y, x, -z'
    '-y, -x, -z+1/2'
    'x, x-y, -z+1/2'
    '-x+y, y, -z+1/2'
    '-x, -y, -z'
    'x, y, -z-1/2'
    'y, -x+y, -z'
    'x-y, x, -z'
    '-x+y, -x, -z-1/2'
    '-y, x-y, -z-1/2'
    '-x+y, y, z'
    'x, x-y, z'
    '-y, -x, z'
    'y, x, z-1/2'
    '-x, -x+y, z-1/2'
    'x-y, -y, z-1/2'
_cell_length_a     4.9440(10)
_cell_length_b     4.9440(10)
_cell_length_c     24.129(6)
_cell_angle_alpha     90
_cell_angle_beta     90
_cell_angle_gamma     120
_cell_volume     510.8(2)
_cell_formula_units_Z     4
_cell_measurement_reflns_used     7652
_cell_measurement_theta_min     1.688
_cell_measurement_theta_max     32.749
_cell_measurement_temperature     293(2)
_exptl_crystal_description
;
irregular, fragment
;
_exptl_crystal_colour     'metallic gray'
_exptl_crystal_size_max     0.05
_exptl_crystal_size_mid     0.04
_exptl_crystal_size_min     0.04
_exptl_crystal_density_diffrn     9.398
_exptl_crystal_density_meas     ?
_exptl_crystal_density_method     'not measured'
_exptl_crystal_F_000     1294
_exptl_absorpt_coefficient_mu     51.783
_exptl_absorpt_correction_type     multi-scan
_exptl_absorpt_process_details     '(<i>SADABS</i>; Bruker, 2007)'
_shelx_estimated_absorpt_T_min     ?
_shelx_estimated_absorpt_T_max     ?
_exptl_absorpt_correction_T_min     0.50
_exptl_absorpt_correction_T_max     0.74
_exptl_special_details     ?
_diffrn_ambient_temperature     293(2)
_diffrn_radiation_type     MoK\a
_diffrn_radiation_wavelength     0.71073
_diffrn_measurement_device_type     'Bruker SMART CCD'
_diffrn_measurement_method     'omega'
_diffrn_detector_area_resol_mean     ?
_diffrn_reflns_number     7652
_diffrn_reflns_av_R_equivalents     0.0732
_diffrn_reflns_theta_min     1.688
_diffrn_reflns_theta_max     32.749
_diffrn_reflns_theta_full     25.242
_diffrn_measured_fraction_theta_max     0.993
_diffrn_measured_fraction_theta_full     1.000
_diffrn_reflns_limit_h_min     -7
_diffrn_reflns_limit_h_max     7
_diffrn_reflns_limit_k_min     -7
_diffrn_reflns_limit_k_max     7
_diffrn_reflns_limit_l_min     -36
_diffrn_reflns_limit_l_max     35
_refine_special_details     ?
_reflns_number_total     422
_reflns_number_gt     313
_reflns_threshold_expression     I>2\s(I)
_refine_ls_structure_factor_coef     Fsqd
_refine_ls_matrix_type     full
_refine_ls_R_factor_all     0.0490
_refine_ls_R_factor_gt     0.0245
_refine_ls_wR_factor_gt     0.0353
_refine_ls_wR_factor_ref     0.0407
_refine_ls_goodness_of_fit_ref     1.069
_refine_ls_restrained_S_all     1.069
_refine_ls_number_reflns     422
_refine_ls_number_parameters     27
_refine_ls_number_restraints     0
_refine_ls_hydrogen_treatment     undef
_refine_ls_weighting_scheme     calc
_refine_ls_weighting_details
              'w=1/[\s^2^(Fo^2^)+(0.0109P)^2^+2.7514P] where P=(Fo^2^+2Fc^2^)/3'
_atom_sites_solution_hydrogens     .
_atom_sites_solution_primary     ?
_atom_sites_solution_secondary     ?
_refine_ls_shift/su_max     0.001
_refine_ls_shift/su_mean     0.000
_refine_diff_density_max     1.506
_refine_diff_density_min     -1.761
_refine_ls_extinction_method     '<i>SHELXL2013</i> (Sheldrick, 2008)'
_refine_ls_extinction_coef     0.00061(6)
_refine_ls_extinction_expression
                                  'Fc^*^=kFc[1+0.001xFc^2^\l^3^/sin(2\q)]^-1/4^'
loop_
    _atom_type_symbol
    _atom_type_description
    _atom_type_scat_dispersion_real
    _atom_type_scat_dispersion_imag
    _atom_type_scat_source
    'Ni' 'Ni' 0.3393 1.1124
                         'International Tables Vol C Tables 4.2.6.8 and 6.1.1.4'
    'Tb' 'Tb' -0.1723 4.1537
                         'International Tables Vol C Tables 4.2.6.8 and 6.1.1.4'
_computing_data_collection     '<i>SMART</i> (Bruker, 2007)'
_computing_cell_refinement     '<i>SAINT</i> (Bruker, 2007)'
_computing_data_reduction     '<i>SAINT</i> (Bruker, 2007)'
_computing_structure_solution     '<i>SIR2011</i> (Burla <i>et al.</i>, 2012)'
_computing_structure_refinement
         '<i>SHELXL2013</i> (Sheldrick, 2008) and <i>WinGX</i> (Farrugia, 2012)'
_computing_molecular_graphics     '<i>DIAMOND</i> (Brandenburg, 2006)'
_computing_publication_material     '<i>publCIF</i> (Westrip, 2010)'
loop_
    _atom_site_type_symbol
    _atom_site_label
    _atom_site_fract_x
    _atom_site_fract_y
    _atom_site_fract_z
    _atom_site_U_iso_or_equiv
    _atom_site_adp_type
    _atom_site_calc_flag
    _atom_site_occupancy
    _atom_site_disorder_assembly
    _atom_site_disorder_group
    Ni Ni1 0.16717(13) 0.3343(3) 0.08560(3) 0.0076(2) Uani d 1 . .
    Ni Ni2 0.1665(2) 0.3330(4) 0.2500 0.0076(3) Uani d 1 . .
    Ni Ni3 0.3333 0.6667 0.16728(6) 0.0088(3) Uani d 1 . .
    Tb Tb1 0.3333 0.6667 0.52871(2) 0.0108(2) Uani d 0.962(4) . .
    Tb Tb2 0.3333 0.6667 0.67352(2) 0.00849(16) Uani d 1 . .
    Ni Ni4 0.0000 0.0000 0.16750(6) 0.0089(3) Uani d 1 . .
    Ni Ni5 0.0000 0.0000 0.0000 0.0081(5) Uani d 1 . .
loop_
    _atom_site_aniso_label
    _atom_site_aniso_U_11
    _atom_site_aniso_U_22
    _atom_site_aniso_U_33
    _atom_site_aniso_U_12
    _atom_site_aniso_U_13
    _atom_site_aniso_U_23
    Ni1 0.0082(4) 0.0065(4) 0.0073(4) 0.0033(2) -0.0001(2) -0.0002(4)
    Ni2 0.0096(5) 0.0067(6) 0.0055(5) 0.0033(3) 0.000 0.000
    Ni3 0.0111(5) 0.0111(5) 0.0044(7) 0.0055(2) 0.000 0.000
    Tb1 0.0114(3) 0.0114(3) 0.0098(3) 0.00568(13) 0.000 0.000
    Tb2 0.0083(2) 0.0083(2) 0.0090(3) 0.00413(10) 0.000 0.000
    Ni4 0.0103(5) 0.0103(5) 0.0060(7) 0.0052(3) 0.000 0.000
    Ni5 0.0100(8) 0.0100(8) 0.0043(9) 0.0050(4) 0.000 0.000
_geom_special_details
;
All e.s.d.'s (except the e.s.d. in the dihedral angle between two l.s. planes)
are estimated using the full covariance matrix. The cell e.s.d.'s are taken
into account individually in the estimation of e.s.d.'s in distances, angles
and torsion angles; correlations between e.s.d.'s in cell parameters are only
used when they are defined by crystal symmetry. An approximate (isotropic)
treatment of cell e.s.d.'s is used for estimating e.s.d.'s involving l.s.
planes.
;
loop_
    _geom_bond_atom_site_label_1
    _geom_bond_atom_site_label_2
    _geom_bond_site_symmetry_2
    _geom_bond_distance
    _geom_bond_publ_flag
    Ni1 Ni3 . 2.4309(15) ?
    Ni1 Ni4 . 2.4403(15) ?
    Ni1 Ni1 4_565 2.465(2) ?
    Ni1 Ni1 3_665 2.465(2) ?
    Ni1 Ni1 3 2.479(2) ?
    Ni1 Ni1 4 2.479(2) ?
    Ni1 Ni5 . 2.5129(10) ?
    Ni1 Tb1 2_664 2.8274(7) ?
    Ni1 Tb1 2_564 2.8275(7) ?
    Ni1 Tb1 14_556 3.1036(12) ?
    Ni1 Tb2 2_664 3.2576(8) ?
    Ni1 Tb2 2_564 3.2576(8) ?
    Ni2 Ni4 14_556 2.4485(16) ?
    Ni2 Ni4 . 2.4486(16) ?
    Ni2 Ni3 14_556 2.4545(16) ?
    Ni2 Ni3 . 2.4545(16) ?
    Ni2 Ni2 3 2.470(3) ?
    Ni2 Ni2 4 2.470(3) ?
    Ni2 Ni2 4_565 2.474(3) ?
    Ni2 Ni2 3_665 2.474(3) ?
    Ni2 Tb2 13_666 3.0848(6) ?
    Ni2 Tb2 2_664 3.0848(6) ?
    Ni2 Tb2 2_564 3.0848(6) ?
    Ni2 Tb2 13_566 3.0848(6) ?
    Ni3 Ni1 4_565 2.4310(15) ?
    Ni3 Ni1 3_665 2.4310(15) ?
    Ni3 Ni2 4_565 2.4545(16) ?
    Ni3 Ni2 3_665 2.4545(16) ?
    Ni3 Ni4 1_565 2.8544(6) ?
    Ni3 Ni4 1_665 2.8544(6) ?
    Ni3 Ni4 . 2.8544(6) ?
    Ni3 Tb2 2_664 2.8584(6) ?
    Ni3 Tb2 2_674 2.8584(6) ?
    Ni3 Tb2 2_564 2.8584(6) ?
    Tb1 Ni1 5_665 2.8274(7) ?
    Tb1 Ni1 6_565 2.8274(7) ?
    Tb1 Ni1 2_565 2.8274(7) ?
    Tb1 Ni1 5 2.8274(7) ?
    Tb1 Ni1 2_665 2.8274(7) ?
    Tb1 Ni1 6 2.8274(7) ?
    Tb1 Ni5 2_565 2.9373(6) ?
    Tb1 Ni5 2 2.9373(6) ?
    Tb1 Ni5 2_665 2.9373(6) ?
    Tb1 Ni1 17_566 3.1036(12) ?
    Tb1 Ni1 14_556 3.1036(12) ?
    Tb1 Ni1 18_666 3.1036(12) ?
    Tb2 Ni4 2_565 2.8581(6) ?
    Tb2 Ni4 2 2.8581(6) ?
    Tb2 Ni4 2_665 2.8581(6) ?
    Tb2 Ni3 2_665 2.8584(6) ?
    Tb2 Ni3 2_565 2.8584(6) ?
    Tb2 Ni3 2_675 2.8584(6) ?
    Tb2 Ni2 15_566 3.0848(6) ?
    Tb2 Ni2 16_556 3.0848(6) ?
    Tb2 Ni2 13_666 3.0848(6) ?
    Tb2 Ni2 16_666 3.0849(6) ?
    Tb2 Ni2 13_566 3.0849(6) ?
    Tb2 Ni2 15_556 3.0849(6) ?
    Ni4 Ni1 3 2.4403(15) ?
    Ni4 Ni1 4 2.4403(15) ?
    Ni4 Ni2 4 2.4486(16) ?
    Ni4 Ni2 3 2.4486(16) ?
    Ni4 Ni3 1_445 2.8544(6) ?
    Ni4 Ni3 1_545 2.8544(6) ?
    Ni4 Tb2 2_664 2.8581(6) ?
    Ni4 Tb2 2_554 2.8581(6) ?
    Ni4 Tb2 2_564 2.8581(6) ?
    Ni5 Ni1 13 2.5129(10) ?
    Ni5 Ni1 16 2.5129(10) ?
    Ni5 Ni1 4 2.5129(10) ?
    Ni5 Ni1 3 2.5129(10) ?
    Ni5 Ni1 15 2.5129(10) ?
    Ni5 Tb1 14_446 2.9373(6) ?
    Ni5 Tb1 2_664 2.9373(6) ?
    Ni5 Tb1 14_556 2.9373(6) ?
    Ni5 Tb1 2_554 2.9373(6) ?
    Ni5 Tb1 2_564 2.9373(6) ?
    Ni5 Tb1 14_546 2.9373(6) ?
loop_
    _geom_angle_atom_site_label_1
    _geom_angle_atom_site_label_2
    _geom_angle_atom_site_label_3
    _geom_angle_site_symmetry_1
    _geom_angle_site_symmetry_3
    _geom_angle
    _geom_angle_publ_flag
    Ni3 Ni1 Ni4 . . 71.74(4) ?
    Ni3 Ni1 Ni1 . 4_565 59.54(3) ?
    Ni4 Ni1 Ni1 . 4_565 120.53(3) ?
    Ni3 Ni1 Ni1 . 3_665 59.54(3) ?
    Ni4 Ni1 Ni1 . 3_665 120.53(3) ?
    Ni1 Ni1 Ni1 4_565 3_665 60.0 ?
    Ni3 Ni1 Ni1 . 3 120.46(3) ?
    Ni4 Ni1 Ni1 . 3 59.47(3) ?
    Ni1 Ni1 Ni1 4_565 3 120.0 ?
    Ni1 Ni1 Ni1 3_665 3 180.0 ?
    Ni3 Ni1 Ni1 . 4 120.46(3) ?
    Ni4 Ni1 Ni1 . 4 59.47(3) ?
    Ni1 Ni1 Ni1 4_565 4 180.0 ?
    Ni1 Ni1 Ni1 3_665 4 120.0 ?
    Ni1 Ni1 Ni1 3 4 60.0 ?
    Ni3 Ni1 Ni5 . . 178.90(5) ?
    Ni4 Ni1 Ni5 . . 109.36(5) ?
    Ni1 Ni1 Ni5 4_565 . 119.56(2) ?
    Ni1 Ni1 Ni5 3_665 . 119.56(2) ?
    Ni1 Ni1 Ni5 3 . 60.44(2) ?
    Ni1 Ni1 Ni5 4 . 60.44(2) ?
    Ni3 Ni1 Tb1 . 2_664 113.23(3) ?
    Ni4 Ni1 Tb1 . 2_664 113.09(3) ?
    Ni1 Ni1 Tb1 4_565 2_664 116.01(2) ?
    Ni1 Ni1 Tb1 3_665 2_664 64.16(2) ?
    Ni1 Ni1 Tb1 3 2_664 115.84(2) ?
    Ni1 Ni1 Tb1 4 2_664 63.99(2) ?
    Ni5 Ni1 Tb1 . 2_664 66.43(2) ?
    Ni3 Ni1 Tb1 . 2_564 113.23(3) ?
    Ni4 Ni1 Tb1 . 2_564 113.09(3) ?
    Ni1 Ni1 Tb1 4_565 2_564 64.16(2) ?
    Ni1 Ni1 Tb1 3_665 2_564 116.01(2) ?
    Ni1 Ni1 Tb1 3 2_564 63.99(2) ?
    Ni1 Ni1 Tb1 4 2_564 115.84(2) ?
    Ni5 Ni1 Tb1 . 2_564 66.43(2) ?
    Tb1 Ni1 Tb1 2_664 2_564 121.92(4) ?
    Ni3 Ni1 Tb1 . 14_556 116.89(5) ?
    Ni4 Ni1 Tb1 . 14_556 171.37(5) ?
    Ni1 Ni1 Tb1 4_565 14_556 66.606(18) ?
    Ni1 Ni1 Tb1 3_665 14_556 66.606(18) ?
    Ni1 Ni1 Tb1 3 14_556 113.392(18) ?
    Ni1 Ni1 Tb1 4 14_556 113.392(18) ?
    Ni5 Ni1 Tb1 . 14_556 62.01(2) ?
    Tb1 Ni1 Tb1 2_664 14_556 64.488(19) ?
    Tb1 Ni1 Tb1 2_564 14_556 64.490(19) ?
    Ni3 Ni1 Tb2 . 2_664 58.178(19) ?
    Ni4 Ni1 Tb2 . 2_664 58.115(19) ?
    Ni1 Ni1 Tb2 4_565 2_664 112.369(19) ?
    Ni1 Ni1 Tb2 3_665 2_664 67.774(19) ?
    Ni1 Ni1 Tb2 3 2_664 112.228(19) ?
    Ni1 Ni1 Tb2 4 2_664 67.632(19) ?
    Ni5 Ni1 Tb2 . 2_664 122.31(3) ?
    Tb1 Ni1 Tb2 2_664 2_664 69.68(2) ?
    Tb1 Ni1 Tb2 2_564 2_664 168.40(3) ?
    Tb1 Ni1 Tb2 14_556 2_664 125.41(2) ?
    Ni3 Ni1 Tb2 . 2_564 58.179(19) ?
    Ni4 Ni1 Tb2 . 2_564 58.115(19) ?
    Ni1 Ni1 Tb2 4_565 2_564 67.773(19) ?
    Ni1 Ni1 Tb2 3_665 2_564 112.370(19) ?
    Ni1 Ni1 Tb2 3 2_564 67.632(19) ?
    Ni1 Ni1 Tb2 4 2_564 112.228(19) ?
    Ni5 Ni1 Tb2 . 2_564 122.31(3) ?
    Tb1 Ni1 Tb2 2_664 2_564 168.40(3) ?
    Tb1 Ni1 Tb2 2_564 2_564 69.68(2) ?
    Tb1 Ni1 Tb2 14_556 2_564 125.41(2) ?
    Tb2 Ni1 Tb2 2_664 2_564 98.72(3) ?
    Ni4 Ni2 Ni4 14_556 . 108.77(8) ?
    Ni4 Ni2 Ni3 14_556 14_556 71.21(3) ?
    Ni4 Ni2 Ni3 . 14_556 179.98(5) ?
    Ni4 Ni2 Ni3 14_556 . 179.98(11) ?
    Ni4 Ni2 Ni3 . . 71.21(3) ?
    Ni3 Ni2 Ni3 14_556 . 108.81(8) ?
    Ni4 Ni2 Ni2 14_556 3 59.71(3) ?
    Ni4 Ni2 Ni2 . 3 59.72(3) ?
    Ni3 Ni2 Ni2 14_556 3 120.27(3) ?
    Ni3 Ni2 Ni2 . 3 120.27(3) ?
    Ni4 Ni2 Ni2 14_556 4 59.71(3) ?
    Ni4 Ni2 Ni2 . 4 59.72(3) ?
    Ni3 Ni2 Ni2 14_556 4 120.27(3) ?
    Ni3 Ni2 Ni2 . 4 120.27(3) ?
    Ni2 Ni2 Ni2 3 4 60.0 ?
    Ni4 Ni2 Ni2 14_556 4_565 120.29(3) ?
    Ni4 Ni2 Ni2 . 4_565 120.28(3) ?
    Ni3 Ni2 Ni2 14_556 4_565 59.73(3) ?
    Ni3 Ni2 Ni2 . 4_565 59.73(3) ?
    Ni2 Ni2 Ni2 3 4_565 120.0 ?
    Ni2 Ni2 Ni2 4 4_565 180.0 ?
    Ni4 Ni2 Ni2 14_556 3_665 120.29(3) ?
    Ni4 Ni2 Ni2 . 3_665 120.28(3) ?
    Ni3 Ni2 Ni2 14_556 3_665 59.73(3) ?
    Ni3 Ni2 Ni2 . 3_665 59.73(3) ?
    Ni2 Ni2 Ni2 3 3_665 180.0 ?
    Ni2 Ni2 Ni2 4 3_665 120.0010(10)
                                   ?
    Ni2 Ni2 Ni2 4_565 3_665 60.0 ?
    Ni4 Ni2 Tb2 14_556 13_666 60.919(16) ?
    Ni4 Ni2 Tb2 . 13_666 119.12(4) ?
    Ni3 Ni2 Tb2 14_556 13_666 60.876(16) ?
    Ni3 Ni2 Tb2 . 13_666 119.09(4) ?
    Ni2 Ni2 Tb2 3 13_666 113.64(3) ?
    Ni2 Ni2 Tb2 4 13_666 66.40(3) ?
    Ni2 Ni2 Tb2 4_565 13_666 113.60(3) ?
    Ni2 Ni2 Tb2 3_665 13_666 66.36(3) ?
    Ni4 Ni2 Tb2 14_556 2_664 119.12(4) ?
    Ni4 Ni2 Tb2 . 2_664 60.918(16) ?
    Ni3 Ni2 Tb2 14_556 2_664 119.09(4) ?
    Ni3 Ni2 Tb2 . 2_664 60.876(16) ?
    Ni2 Ni2 Tb2 3 2_664 113.64(3) ?
    Ni2 Ni2 Tb2 4 2_664 66.40(3) ?
    Ni2 Ni2 Tb2 4_565 2_664 113.60(3) ?
    Ni2 Ni2 Tb2 3_665 2_664 66.36(3) ?
    Tb2 Ni2 Tb2 13_666 2_664 73.48(2) ?
    Ni4 Ni2 Tb2 14_556 2_564 119.12(4) ?
    Ni4 Ni2 Tb2 . 2_564 60.919(16) ?
    Ni3 Ni2 Tb2 14_556 2_564 119.09(4) ?
    Ni3 Ni2 Tb2 . 2_564 60.876(16) ?
    Ni2 Ni2 Tb2 3 2_564 66.40(3) ?
    Ni2 Ni2 Tb2 4 2_564 113.64(3) ?
    Ni2 Ni2 Tb2 4_565 2_564 66.36(3) ?
    Ni2 Ni2 Tb2 3_665 2_564 113.60(3) ?
    Tb2 Ni2 Tb2 13_666 2_564 179.95(6) ?
    Tb2 Ni2 Tb2 2_664 2_564 106.52(2) ?
    Ni4 Ni2 Tb2 14_556 13_566 60.919(16) ?
    Ni4 Ni2 Tb2 . 13_566 119.12(4) ?
    Ni3 Ni2 Tb2 14_556 13_566 60.877(16) ?
    Ni3 Ni2 Tb2 . 13_566 119.09(4) ?
    Ni2 Ni2 Tb2 3 13_566 66.40(3) ?
    Ni2 Ni2 Tb2 4 13_566 113.64(3) ?
    Ni2 Ni2 Tb2 4_565 13_566 66.36(3) ?
    Ni2 Ni2 Tb2 3_665 13_566 113.60(3) ?
    Tb2 Ni2 Tb2 13_666 13_566 106.52(2) ?
    Tb2 Ni2 Tb2 2_664 13_566 179.95(6) ?
    Tb2 Ni2 Tb2 2_564 13_566 73.48(2) ?
    Ni1 Ni3 Ni1 . 4_565 60.92(5) ?
    Ni1 Ni3 Ni1 . 3_665 60.92(5) ?
    Ni1 Ni3 Ni1 4_565 3_665 60.92(5) ?
    Ni1 Ni3 Ni2 . 4_565 146.063(17) ?
    Ni1 Ni3 Ni2 4_565 4_565 108.58(4) ?
    Ni1 Ni3 Ni2 3_665 4_565 146.064(17) ?
    Ni1 Ni3 Ni2 . 3_665 146.063(17) ?
    Ni1 Ni3 Ni2 4_565 3_665 146.063(17) ?
    Ni1 Ni3 Ni2 3_665 3_665 108.58(4) ?
    Ni2 Ni3 Ni2 4_565 3_665 60.54(6) ?
    Ni1 Ni3 Ni2 . . 108.58(4) ?
    Ni1 Ni3 Ni2 4_565 . 146.063(17) ?
    Ni1 Ni3 Ni2 3_665 . 146.063(17) ?
    Ni2 Ni3 Ni2 4_565 . 60.54(6) ?
    Ni2 Ni3 Ni2 3_665 . 60.54(6) ?
    Ni1 Ni3 Ni4 . 1_565 107.11(4) ?
    Ni1 Ni3 Ni4 4_565 1_565 54.28(4) ?
    Ni1 Ni3 Ni4 3_665 1_565 107.11(4) ?
    Ni2 Ni3 Ni4 4_565 1_565 54.30(5) ?
    Ni2 Ni3 Ni4 3_665 1_565 106.83(4) ?
    Ni2 Ni3 Ni4 . 1_565 106.83(4) ?
    Ni1 Ni3 Ni4 . 1_665 107.11(4) ?
    Ni1 Ni3 Ni4 4_565 1_665 107.11(4) ?
    Ni1 Ni3 Ni4 3_665 1_665 54.28(4) ?
    Ni2 Ni3 Ni4 4_565 1_665 106.83(4) ?
    Ni2 Ni3 Ni4 3_665 1_665 54.30(5) ?
    Ni2 Ni3 Ni4 . 1_665 106.83(4) ?
    Ni4 Ni3 Ni4 1_565 1_665 120.0 ?
    Ni1 Ni3 Ni4 . . 54.28(4) ?
    Ni1 Ni3 Ni4 4_565 . 107.11(4) ?
    Ni1 Ni3 Ni4 3_665 . 107.11(4) ?
    Ni2 Ni3 Ni4 4_565 . 106.83(4) ?
    Ni2 Ni3 Ni4 3_665 . 106.83(4) ?
    Ni2 Ni3 Ni4 . . 54.30(5) ?
    Ni4 Ni3 Ni4 1_565 . 120.0 ?
    Ni4 Ni3 Ni4 1_665 . 120.0 ?
    Ni1 Ni3 Tb2 . 2_664 75.55(2) ?
    Ni1 Ni3 Tb2 4_565 2_664 128.85(6) ?
    Ni1 Ni3 Tb2 3_665 2_664 75.55(2) ?
    Ni2 Ni3 Tb2 4_565 2_664 122.57(6) ?
    Ni2 Ni3 Tb2 3_665 2_664 70.52(2) ?
    Ni2 Ni3 Tb2 . 2_664 70.52(2) ?
    Ni4 Ni3 Tb2 1_565 2_664 176.87(7) ?
    Ni4 Ni3 Tb2 1_665 2_664 60.039(2) ?
    Ni4 Ni3 Tb2 . 2_664 60.040(2) ?
    Ni1 Ni3 Tb2 . 2_674 128.85(6) ?
    Ni1 Ni3 Tb2 4_565 2_674 75.55(2) ?
    Ni1 Ni3 Tb2 3_665 2_674 75.55(2) ?
    Ni2 Ni3 Tb2 4_565 2_674 70.52(2) ?
    Ni2 Ni3 Tb2 3_665 2_674 70.52(2) ?
    Ni2 Ni3 Tb2 . 2_674 122.57(6) ?
    Ni4 Ni3 Tb2 1_565 2_674 60.039(2) ?
    Ni4 Ni3 Tb2 1_665 2_674 60.040(2) ?
    Ni4 Ni3 Tb2 . 2_674 176.87(7) ?
    Tb2 Ni3 Tb2 2_664 2_674 119.725(6) ?
    Ni1 Ni3 Tb2 . 2_564 75.55(2) ?
    Ni1 Ni3 Tb2 4_565 2_564 75.55(2) ?
    Ni1 Ni3 Tb2 3_665 2_564 128.85(6) ?
    Ni2 Ni3 Tb2 4_565 2_564 70.52(2) ?
    Ni2 Ni3 Tb2 3_665 2_564 122.57(6) ?
    Ni2 Ni3 Tb2 . 2_564 70.52(2) ?
    Ni4 Ni3 Tb2 1_565 2_564 60.039(2) ?
    Ni4 Ni3 Tb2 1_665 2_564 176.87(7) ?
    Ni4 Ni3 Tb2 . 2_564 60.040(2) ?
    Tb2 Ni3 Tb2 2_664 2_564 119.725(6) ?
    Tb2 Ni3 Tb2 2_674 2_564 119.724(6) ?
    Ni1 Tb1 Ni1 5_665 6_565 51.68(5) ?
    Ni1 Tb1 Ni1 5_665 2_565 98.43(2) ?
    Ni1 Tb1 Ni1 6_565 2_565 52.01(5) ?
    Ni1 Tb1 Ni1 5_665 5 121.92(4) ?
    Ni1 Tb1 Ni1 6_565 5 98.43(2) ?
    Ni1 Tb1 Ni1 2_565 5 51.68(5) ?
    Ni1 Tb1 Ni1 5_665 2_665 52.01(5) ?
    Ni1 Tb1 Ni1 6_565 2_665 98.43(2) ?
    Ni1 Tb1 Ni1 2_565 2_665 121.92(4) ?
    Ni1 Tb1 Ni1 5 2_665 98.43(2) ?
    Ni1 Tb1 Ni1 5_665 6 98.43(2) ?
    Ni1 Tb1 Ni1 6_565 6 121.92(4) ?
    Ni1 Tb1 Ni1 2_565 6 98.43(2) ?
    Ni1 Tb1 Ni1 5 6 52.01(5) ?
    Ni1 Tb1 Ni1 2_665 6 51.68(5) ?
    Ni1 Tb1 Ni5 5_665 2_565 96.49(2) ?
    Ni1 Tb1 Ni5 6_565 2_565 51.64(2) ?
    Ni1 Tb1 Ni5 2_565 2_565 51.64(2) ?
    Ni1 Tb1 Ni5 5 2_565 96.49(2) ?
    Ni1 Tb1 Ni5 2_665 2_565 148.32(2) ?
    Ni1 Tb1 Ni5 6 2_565 148.32(2) ?
    Ni1 Tb1 Ni5 5_665 2 148.32(2) ?
    Ni1 Tb1 Ni5 6_565 2 148.32(2) ?
    Ni1 Tb1 Ni5 2_565 2 96.49(2) ?
    Ni1 Tb1 Ni5 5 2 51.64(2) ?
    Ni1 Tb1 Ni5 2_665 2 96.49(2) ?
    Ni1 Tb1 Ni5 6 2 51.64(2) ?
    Ni5 Tb1 Ni5 2_565 2 114.616(9) ?
    Ni1 Tb1 Ni5 5_665 2_665 51.64(2) ?
    Ni1 Tb1 Ni5 6_565 2_665 96.49(2) ?
    Ni1 Tb1 Ni5 2_565 2_665 148.32(2) ?
    Ni1 Tb1 Ni5 5 2_665 148.32(2) ?
    Ni1 Tb1 Ni5 2_665 2_665 51.64(2) ?
    Ni1 Tb1 Ni5 6 2_665 96.49(2) ?
    Ni5 Tb1 Ni5 2_565 2_665 114.616(9) ?
    Ni5 Tb1 Ni5 2 2_665 114.617(9) ?
    Ni1 Tb1 Ni1 5_665 17_566 115.511(19) ?
    Ni1 Tb1 Ni1 6_565 17_566 94.85(3) ?
    Ni1 Tb1 Ni1 2_565 17_566 94.85(3) ?
    Ni1 Tb1 Ni1 5 17_566 115.511(19) ?
    Ni1 Tb1 Ni1 2_665 17_566 141.157(16) ?
    Ni1 Tb1 Ni1 6 17_566 141.157(16) ?
    Ni5 Tb1 Ni1 2_565 17_566 49.07(2) ?
    Ni5 Tb1 Ni1 2 17_566 90.753(19) ?
    Ni5 Tb1 Ni1 2_665 17_566 90.753(19) ?
    Ni1 Tb1 Ni1 5_665 14_556 141.157(16) ?
    Ni1 Tb1 Ni1 6_565 14_556 141.157(16) ?
    Ni1 Tb1 Ni1 2_565 14_556 115.511(19) ?
    Ni1 Tb1 Ni1 5 14_556 94.85(3) ?
    Ni1 Tb1 Ni1 2_665 14_556 115.511(19) ?
    Ni1 Tb1 Ni1 6 14_556 94.85(3) ?
    Ni5 Tb1 Ni1 2_565 14_556 90.753(18) ?
    Ni5 Tb1 Ni1 2 14_556 49.07(2) ?
    Ni5 Tb1 Ni1 2_665 14_556 90.753(19) ?
    Ni1 Tb1 Ni1 17_566 14_556 46.79(4) ?
    Ni1 Tb1 Ni1 5_665 18_666 94.85(3) ?
    Ni1 Tb1 Ni1 6_565 18_666 115.511(19) ?
    Ni1 Tb1 Ni1 2_565 18_666 141.157(16) ?
    Ni1 Tb1 Ni1 5 18_666 141.157(16) ?
    Ni1 Tb1 Ni1 2_665 18_666 94.85(3) ?
    Ni1 Tb1 Ni1 6 18_666 115.511(19) ?
    Ni5 Tb1 Ni1 2_565 18_666 90.753(19) ?
    Ni5 Tb1 Ni1 2 18_666 90.753(18) ?
    Ni5 Tb1 Ni1 2_665 18_666 49.07(2) ?
    Ni1 Tb1 Ni1 17_566 18_666 46.79(4) ?
    Ni1 Tb1 Ni1 14_556 18_666 46.79(4) ?
    Ni4 Tb2 Ni4 2_565 2 119.744(6) ?
    Ni4 Tb2 Ni4 2_565 2_665 119.744(6) ?
    Ni4 Tb2 Ni4 2 2_665 119.744(6) ?
    Ni4 Tb2 Ni3 2_565 2_665 174.07(5) ?
    Ni4 Tb2 Ni3 2 2_665 59.9120(10)
                                  ?
    Ni4 Tb2 Ni3 2_665 2_665 59.9120(10)
                                      ?
    Ni4 Tb2 Ni3 2_565 2_565 59.911(2) ?
    Ni4 Tb2 Ni3 2 2_565 59.912(2) ?
    Ni4 Tb2 Ni3 2_665 2_565 174.07(5) ?
    Ni3 Tb2 Ni3 2_665 2_565 119.726(6) ?
    Ni4 Tb2 Ni3 2_565 2_675 59.911(2) ?
    Ni4 Tb2 Ni3 2 2_675 174.07(5) ?
    Ni4 Tb2 Ni3 2_665 2_675 59.9120(10)
                                      ?
    Ni3 Tb2 Ni3 2_665 2_675 119.726(6) ?
    Ni3 Tb2 Ni3 2_565 2_675 119.725(6) ?
    Ni4 Tb2 Ni2 2_565 15_566 48.48(3) ?
    Ni4 Tb2 Ni2 2 15_566 136.32(4) ?
    Ni4 Tb2 Ni2 2_665 15_566 91.77(4) ?
    Ni3 Tb2 Ni2 2_665 15_566 136.45(4) ?
    Ni3 Tb2 Ni2 2_565 15_566 91.78(4) ?
    Ni3 Tb2 Ni2 2_675 15_566 48.60(3) ?
    Ni4 Tb2 Ni2 2_565 16_556 91.77(4) ?
    Ni4 Tb2 Ni2 2 16_556 48.48(3) ?
    Ni4 Tb2 Ni2 2_665 16_556 136.32(4) ?
    Ni3 Tb2 Ni2 2_665 16_556 91.78(4) ?
    Ni3 Tb2 Ni2 2_565 16_556 48.60(3) ?
    Ni3 Tb2 Ni2 2_675 16_556 136.45(4) ?
    Ni2 Tb2 Ni2 15_566 16_556 87.891(17) ?
    Ni4 Tb2 Ni2 2_565 13_666 136.32(4) ?
    Ni4 Tb2 Ni2 2 13_666 91.77(4) ?
    Ni4 Tb2 Ni2 2_665 13_666 48.48(3) ?
    Ni3 Tb2 Ni2 2_665 13_666 48.60(3) ?
    Ni3 Tb2 Ni2 2_565 13_666 136.45(4) ?
    Ni3 Tb2 Ni2 2_675 13_666 91.78(4) ?
    Ni2 Tb2 Ni2 15_566 13_666 87.891(17) ?
    Ni2 Tb2 Ni2 16_556 13_666 87.891(17) ?
    Ni4 Tb2 Ni2 2_565 16_666 91.77(4) ?
    Ni4 Tb2 Ni2 2 16_666 136.32(4) ?
    Ni4 Tb2 Ni2 2_665 16_666 48.48(3) ?
    Ni3 Tb2 Ni2 2_665 16_666 91.78(4) ?
    Ni3 Tb2 Ni2 2_565 16_666 136.45(4) ?
    Ni3 Tb2 Ni2 2_675 16_666 48.60(3) ?
    Ni2 Tb2 Ni2 15_566 16_666 47.29(6) ?
    Ni2 Tb2 Ni2 16_556 16_666 106.52(2) ?
    Ni2 Tb2 Ni2 13_666 16_666 47.19(6) ?
    Ni4 Tb2 Ni2 2_565 13_566 48.48(3) ?
    Ni4 Tb2 Ni2 2 13_566 91.77(4) ?
    Ni4 Tb2 Ni2 2_665 13_566 136.32(4) ?
    Ni3 Tb2 Ni2 2_665 13_566 136.45(4) ?
    Ni3 Tb2 Ni2 2_565 13_566 48.60(3) ?
    Ni3 Tb2 Ni2 2_675 13_566 91.78(4) ?
    Ni2 Tb2 Ni2 15_566 13_566 47.19(6) ?
    Ni2 Tb2 Ni2 16_556 13_566 47.29(6) ?
    Ni2 Tb2 Ni2 13_666 13_566 106.52(2) ?
    Ni2 Tb2 Ni2 16_666 13_566 87.891(17) ?
    Ni4 Tb2 Ni2 2_565 15_556 136.32(4) ?
    Ni4 Tb2 Ni2 2 15_556 48.48(3) ?
    Ni4 Tb2 Ni2 2_665 15_556 91.77(4) ?
    Ni3 Tb2 Ni2 2_665 15_556 48.60(3) ?
    Ni3 Tb2 Ni2 2_565 15_556 91.78(4) ?
    Ni3 Tb2 Ni2 2_675 15_556 136.45(4) ?
    Ni2 Tb2 Ni2 15_566 15_556 106.52(2) ?
    Ni2 Tb2 Ni2 16_556 15_556 47.19(6) ?
    Ni2 Tb2 Ni2 13_666 15_556 47.29(6) ?
    Ni2 Tb2 Ni2 16_666 15_556 87.891(17) ?
    Ni2 Tb2 Ni2 13_566 15_556 87.891(17) ?
    Ni1 Ni4 Ni1 . 3 61.06(5) ?
    Ni1 Ni4 Ni1 . 4 61.06(5) ?
    Ni1 Ni4 Ni1 3 4 61.06(5) ?
    Ni1 Ni4 Ni2 . . 108.47(4) ?
    Ni1 Ni4 Ni2 3 . 146.016(17) ?
    Ni1 Ni4 Ni2 4 . 146.016(17) ?
    Ni1 Ni4 Ni2 . 4 146.016(17) ?
    Ni1 Ni4 Ni2 3 4 146.015(17) ?
    Ni1 Ni4 Ni2 4 4 108.47(4) ?
    Ni2 Ni4 Ni2 . 4 60.57(6) ?
    Ni1 Ni4 Ni2 . 3 146.015(17) ?
    Ni1 Ni4 Ni2 3 3 108.47(4) ?
    Ni1 Ni4 Ni2 4 3 146.016(17) ?
    Ni2 Ni4 Ni2 . 3 60.57(6) ?
    Ni2 Ni4 Ni2 4 3 60.57(6) ?
    Ni1 Ni4 Ni3 . 1_445 106.97(4) ?
    Ni1 Ni4 Ni3 3 1_445 53.98(4) ?
    Ni1 Ni4 Ni3 4 1_445 106.97(4) ?
    Ni2 Ni4 Ni3 . 1_445 107.02(4) ?
    Ni2 Ni4 Ni3 4 1_445 107.02(4) ?
    Ni2 Ni4 Ni3 3 1_445 54.49(5) ?
    Ni1 Ni4 Ni3 . . 53.98(4) ?
    Ni1 Ni4 Ni3 3 . 106.97(4) ?
    Ni1 Ni4 Ni3 4 . 106.97(4) ?
    Ni2 Ni4 Ni3 . . 54.49(5) ?
    Ni2 Ni4 Ni3 4 . 107.02(4) ?
    Ni2 Ni4 Ni3 3 . 107.02(4) ?
    Ni3 Ni4 Ni3 1_445 . 120.0 ?
    Ni1 Ni4 Ni3 . 1_545 106.97(4) ?
    Ni1 Ni4 Ni3 3 1_545 106.97(4) ?
    Ni1 Ni4 Ni3 4 1_545 53.98(4) ?
    Ni2 Ni4 Ni3 . 1_545 107.02(4) ?
    Ni2 Ni4 Ni3 4 1_545 54.49(5) ?
    Ni2 Ni4 Ni3 3 1_545 107.02(4) ?
    Ni3 Ni4 Ni3 1_445 1_545 120.0 ?
    Ni3 Ni4 Ni3 . 1_545 120.0 ?
    Ni1 Ni4 Tb2 . 2_664 75.42(2) ?
    Ni1 Ni4 Tb2 3 2_664 128.83(6) ?
    Ni1 Ni4 Tb2 4 2_664 75.42(2) ?
    Ni2 Ni4 Tb2 . 2_664 70.60(2) ?
    Ni2 Ni4 Tb2 4 2_664 70.60(2) ?
    Ni2 Ni4 Tb2 3 2_664 122.70(6) ?
    Ni3 Ni4 Tb2 1_445 2_664 177.19(7) ?
    Ni3 Ni4 Tb2 . 2_664 60.049(2) ?
    Ni3 Ni4 Tb2 1_545 2_664 60.049(2) ?
    Ni1 Ni4 Tb2 . 2_554 128.83(6) ?
    Ni1 Ni4 Tb2 3 2_554 75.42(2) ?
    Ni1 Ni4 Tb2 4 2_554 75.42(2) ?
    Ni2 Ni4 Tb2 . 2_554 122.70(6) ?
    Ni2 Ni4 Tb2 4 2_554 70.60(2) ?
    Ni2 Ni4 Tb2 3 2_554 70.60(2) ?
    Ni3 Ni4 Tb2 1_445 2_554 60.048(2) ?
    Ni3 Ni4 Tb2 . 2_554 177.19(7) ?
    Ni3 Ni4 Tb2 1_545 2_554 60.049(2) ?
    Tb2 Ni4 Tb2 2_664 2_554 119.745(6) ?
    Ni1 Ni4 Tb2 . 2_564 75.42(2) ?
    Ni1 Ni4 Tb2 3 2_564 75.42(2) ?
    Ni1 Ni4 Tb2 4 2_564 128.83(6) ?
    Ni2 Ni4 Tb2 . 2_564 70.60(2) ?
    Ni2 Ni4 Tb2 4 2_564 122.70(6) ?
    Ni2 Ni4 Tb2 3 2_564 70.60(2) ?
    Ni3 Ni4 Tb2 1_445 2_564 60.049(2) ?
    Ni3 Ni4 Tb2 . 2_564 60.049(2) ?
    Ni3 Ni4 Tb2 1_545 2_564 177.19(7) ?
    Tb2 Ni4 Tb2 2_664 2_564 119.743(6) ?
    Tb2 Ni4 Tb2 2_554 2_564 119.743(6) ?
    Ni1 Ni5 Ni1 13 16 59.12(4) ?
    Ni1 Ni5 Ni1 13 4 120.88(4) ?
    Ni1 Ni5 Ni1 16 4 180.00(2) ?
    Ni1 Ni5 Ni1 13 3 120.88(4) ?
    Ni1 Ni5 Ni1 16 3 120.88(4) ?
    Ni1 Ni5 Ni1 4 3 59.12(4) ?
    Ni1 Ni5 Ni1 13 15 59.12(4) ?
    Ni1 Ni5 Ni1 16 15 59.12(4) ?
    Ni1 Ni5 Ni1 4 15 120.88(4) ?
    Ni1 Ni5 Ni1 3 15 180.00(2) ?
    Ni1 Ni5 Ni1 13 . 180.0 ?
    Ni1 Ni5 Ni1 16 . 120.88(4) ?
    Ni1 Ni5 Ni1 4 . 59.12(4) ?
    Ni1 Ni5 Ni1 3 . 59.12(4) ?
    Ni1 Ni5 Ni1 15 . 120.88(4) ?
    Ni1 Ni5 Tb1 13 14_446 61.922(12) ?
    Ni1 Ni5 Tb1 16 14_446 61.922(12) ?
    Ni1 Ni5 Tb1 4 14_446 118.078(12) ?
    Ni1 Ni5 Tb1 3 14_446 68.92(3) ?
    Ni1 Ni5 Tb1 15 14_446 111.08(3) ?
    Ni1 Ni5 Tb1 . 14_446 118.078(12) ?
    Ni1 Ni5 Tb1 13 2_664 118.078(12) ?
    Ni1 Ni5 Tb1 16 2_664 118.078(12) ?
    Ni1 Ni5 Tb1 4 2_664 61.922(12) ?
    Ni1 Ni5 Tb1 3 2_664 111.08(3) ?
    Ni1 Ni5 Tb1 15 2_664 68.92(3) ?
    Ni1 Ni5 Tb1 . 2_664 61.922(12) ?
    Tb1 Ni5 Tb1 14_446 2_664 180.00(2) ?
    Ni1 Ni5 Tb1 13 14_556 111.08(3) ?
    Ni1 Ni5 Tb1 16 14_556 61.922(12) ?
    Ni1 Ni5 Tb1 4 14_556 118.078(12) ?
    Ni1 Ni5 Tb1 3 14_556 118.078(12) ?
    Ni1 Ni5 Tb1 15 14_556 61.922(12) ?
    Ni1 Ni5 Tb1 . 14_556 68.92(3) ?
    Tb1 Ni5 Tb1 14_446 14_556 114.616(9) ?
    Tb1 Ni5 Tb1 2_664 14_556 65.384(9) ?
    Ni1 Ni5 Tb1 13 2_554 68.92(3) ?
    Ni1 Ni5 Tb1 16 2_554 118.078(12) ?
    Ni1 Ni5 Tb1 4 2_554 61.922(12) ?
    Ni1 Ni5 Tb1 3 2_554 61.922(12) ?
    Ni1 Ni5 Tb1 15 2_554 118.078(12) ?
    Ni1 Ni5 Tb1 . 2_554 111.08(3) ?
    Tb1 Ni5 Tb1 14_446 2_554 65.384(9) ?
    Tb1 Ni5 Tb1 2_664 2_554 114.616(9) ?
    Tb1 Ni5 Tb1 14_556 2_554 180.00(2) ?
    Ni1 Ni5 Tb1 13 2_564 118.078(12) ?
    Ni1 Ni5 Tb1 16 2_564 68.92(3) ?
    Ni1 Ni5 Tb1 4 2_564 111.08(3) ?
    Ni1 Ni5 Tb1 3 2_564 61.922(12) ?
    Ni1 Ni5 Tb1 15 2_564 118.078(12) ?
    Ni1 Ni5 Tb1 . 2_564 61.922(12) ?
    Tb1 Ni5 Tb1 14_446 2_564 65.385(9) ?
    Tb1 Ni5 Tb1 2_664 2_564 114.615(9) ?
    Tb1 Ni5 Tb1 14_556 2_564 65.385(9) ?
    Tb1 Ni5 Tb1 2_554 2_564 114.615(9) ?
    Ni1 Ni5 Tb1 13 14_546 61.922(12) ?
    Ni1 Ni5 Tb1 16 14_546 111.08(3) ?
    Ni1 Ni5 Tb1 4 14_546 68.92(3) ?
    Ni1 Ni5 Tb1 3 14_546 118.078(12) ?
    Ni1 Ni5 Tb1 15 14_546 61.922(12) ?
    Ni1 Ni5 Tb1 . 14_546 118.078(12) ?
    Tb1 Ni5 Tb1 14_446 14_546 114.615(9) ?
    Tb1 Ni5 Tb1 2_664 14_546 65.385(9) ?
    Tb1 Ni5 Tb1 14_556 14_546 114.615(9) ?
    Tb1 Ni5 Tb1 2_554 14_546 65.385(9) ?
    Tb1 Ni5 Tb1 2_564 14_546 180.00(2) ?
_shelx_hkl_file
;
   1   0   0 66.4468 8.08493   4
   0  -1   0 62.3010 7.02989   4
   0  -1   0 49.4101 6.82112   4
  -1   1   0 66.3757 9.39168   4
   1  -1   0 60.5873 9.24213   4
   0   1   0 62.9532 7.89614   4
   0   1   0 63.9124 7.56187   4
  -1   0   0 44.0395 6.65248   4
   1  -2   0 5195.01 81.5346   1
   1  -2   0 5139.62 80.1701   5
   1   1   0 5040.64 72.3063   4
   1  -2   0 5137.51 81.1116   4
   1   1   0 4974.44 69.5222   4
  -2   1   0 5137.77 80.7649   2
  -2   1   0 5207.45 84.1328   5
  -1  -1   0 5055.58 71.2316   5
  -1   2   0 5096.95 80.8616   4
  -1   2   0 4930.05 79.8458   4
   2  -1   0 5159.88 83.1469   1
   2  -1   0 5084.39 85.7613   4
  -2   2   0 1955.78 51.6018   4
   0  -2   0 1882.17 46.2456   1
   0  -2   0 1915.28 45.7111   5
   0  -2   0 1901.27 38.8468   5
   0  -2   0 1953.18 42.6722   4
  -2   2   0 1952.10 49.6870   2
   2   0   0 1981.92 46.0196   1
   2   0   0 1877.75 45.2966   4
   2  -2   0 1944.30 50.5010   4
  -2   0   0 1943.47 44.0200   5
   2  -2   0 1993.17 52.2078   5
   0   2   0 1869.42 39.1634   4
   0   2   0 1914.91 42.6750   4
   2  -2   0 1993.12 49.8954   1
  -2   0   0 1969.83 49.8093   2
  -3   1   0 56.8652 12.8967   2
   2  -3   0 64.8351 13.5783   5
   2  -3   0 43.4668 12.2021   1
   2  -3   0 71.3154 13.5462   4
  -3   1   0 50.5586 11.6434   5
   1   2   0 38.5182 13.1134   1
  -1  -2   0 42.4095 7.28632   5
   3  -1   0 36.4793 12.2182   4
  -2   3   0 49.0425 14.4814   4
  -2   3   0 27.5085 12.2033   2
  -1  -2   0 49.9027 12.4824   1
  -1  -2   0 47.4442 9.03601   5
   3  -1   0 57.9649 13.3592   1
  -2   3   0 38.4947 12.6906   4
  -3   2   0 45.5902 13.6711   2
   1  -3   0 45.0726 9.74764   5
   2   1   0 50.3965 11.6997   1
   1  -3   0 54.6832 12.9537   1
   2   1   0 51.7058 10.2795   4
   2   1   0 58.8826 11.7993   4
  -3   2   0 62.0032 13.9523   5
   1  -3   0 38.9848 10.5090   4
  -2  -1   0 42.3362 9.10342   5
   3  -2   0 79.4899 15.5039   5
  -1   3   0 59.1217 12.3608   4
  -1   3   0 42.2716 10.5030   4
   3  -2   0 49.6571 14.1432   1
  -2  -1   0 40.6881 8.78248   5
   3  -2   0 69.2536 15.5302   4
  -3   3   0 2980.23 80.1750   4
   3   0   0 3068.25 71.3847   1
   3   0   0 3063.08 72.7597   4
   0  -3   0 3076.54 61.3017   5
  -3   3   0 3034.85 77.6958   2
   0  -3   0 3055.96 71.1330   1
   0  -3   0 2997.77 56.2988   5
   3  -3   0 3028.52 77.6742   1
   0   3   0 2976.52 56.6776   4
  -3   0   0 3020.32 77.7951   2
  -3   0   0 3017.33 69.5831   5
   3  -3   0 3078.19 80.7605   5
   0   3   0 3113.43 63.7661   4
   3  -4   0 29.2900 13.9388   1
   3  -4   0 -3.4072 9.38787   5
  -4   1   0 3.74918 10.0591   5
  -4   1   0 39.2229 15.3992   2
  -1  -3   0 57.9041 9.23622   5
  -3   4   0 60.0841 20.7401   2
   4  -1   0 49.3584 17.1202   1
   4  -1   0 55.8506 18.1014   4
  -3   4   0 59.8896 19.6009   4
   2  -4   0 9504.41 157.994   1
  -4   2   0 9607.96 163.672   5
  -4   2   0 9393.02 155.820   2
   2   2   0 9491.82 126.923   4
   2  -4   0 9551.27 156.076   5
  -2   4   0 9513.90 157.956   4
  -2   4   0 9385.75 176.623   2
  -2  -2   0 9325.09 132.853   5
   4  -2   0 9684.99 163.717   1
   4  -2   0 9999.99 172.599   4
   3   1   0 17.3551 11.6449   4
  -4   3   0 45.0858 16.1965   2
   1  -4   0 45.5420 11.6163   5
   1  -4   0 2.13432 9.12729   1
  -3  -1   0 52.3188 13.4379   5
   4  -3   0 45.9094 17.7866   1
  -1   4   0 40.1138 15.4092   4
  -4   4   0 834.124 52.2205   4
   0  -4   0 847.748 29.6052   5
   4   0   0 782.649 44.4125   4
  -4   4   0 787.380 48.0113   2
  -4   0   0 839.917 43.0699   5
   4  -4   0 847.689 50.7324   5
   4  -4   0 845.710 47.7524   1
  -4   0   0 787.839 48.5554   2
  -5   1   0 1342.65 66.3176   2
   4  -5   0 1517.31 70.2578   5
   4  -5   0 1461.65 67.9185   1
  -5   1   0 1493.04 65.0258   5
   5  -1   0 1524.36 66.2821   1
  -4   5   0 1488.72 70.9776   4
  -4   5   0 1372.88 72.0984   2
  -5   2   0 55.2275 19.9875   2
   3  -5   0 104.894 23.3235   1
   3  -5   0 49.0955 16.9106   5
  -5   2   0 21.9825 15.0561   5
  -3   5   0 38.5832 18.1585   4
   5  -2   0 48.4111 18.8961   4
  -3   5   0 39.3285 21.6089   2
   5  -2   0 55.8036 21.7963   1
   3   2   0 47.9861 13.5080   4
   2  -5   0 26.6189 12.9152   5
   2  -5   0 32.1087 17.2094   1
  -5   3   0 63.5180 19.9931   2
   5  -3   0 94.9745 24.9742   1
  -3  -2   0 30.4360 13.3930   5
  -2   5   0 41.2049 23.9531   2
  -5   4   0 1411.79 67.0435   2
   1  -5   0 1374.08 47.1658   5
  -4  -1   0 1498.53 57.9748   5
   5  -4   0 1498.78 69.0615   1
  -5   5   0 43.1760 22.7282   2
   0  -5   0 11.8261 6.98739   5
  -5   0   0 17.0085 14.1072   5
  -5   0   0 51.0488 22.8228   2
   5  -5   0 9.23034 18.3372   1
   5  -6   0 -8.5974 20.3631   5
   5  -6   0 27.3408 24.0805   1
  -6   1   0 6.54039 22.0319   2
  -6   1   0 37.6527 21.1817   5
  -5   6   0 3.91305 28.0376   2
   4  -6   0 362.744 44.1615   1
   4  -6   0 389.841 45.4078   5
  -6   2   0 446.734 50.7140   2
  -6   2   0 464.939 48.9939   5
   6  -2   0 609.438 60.1366   1
  -4   6   0 506.484 67.6838   2
  -6   3   0 987.039 60.2186   2
   3  -6   0 1056.26 55.9000   5
  -3   6   0 1004.65 76.4419   2
   6  -3   0 1163.54 66.8228   1
  -6   4   0 429.116 50.3079   2
   2  -6   0 470.287 34.3772   5
  -2   6   0 293.373 55.9513   2
   6  -4   0 421.685 49.9332   1
  -4  -2   0 428.437 34.0714   5
  -6   5   0 55.3088 26.5351   2
   1  -6   0 23.5772 10.8247   5
  -5  -1   0 35.1255 18.2102   5
   6  -5   0 54.8561 24.7199   1
  -6   6   0 2675.20 114.562   2
  -6   0   0 2785.21 98.3930   5
   6  -6   0 2686.11 113.972   1
  -7   2   0 462.055 57.2499   5
   5  -7   0 656.394 70.5998   1
   5  -7   0 489.984 54.8038   5
  -7   2   0 509.881 61.3275   2
  -5   7   0 613.539 79.2431   2
   4  -7   0 27.5734 21.7358   5
  -7   3   0 42.8824 27.7335   2
   7  -3   0 48.4559 32.0023   1
  -4   7   0 50.7628 40.1161   2
   3  -7   0 26.9147 19.5013   5
  -7   4   0 51.7295 26.6967   2
  -3   7   0 -2.0412 36.5544   2
   7  -4   0 12.5348 25.1300   1
   2  -7   0 748.916 39.9000   5
  -7   5   0 671.741 68.5746   2
  -5  -2   0 692.129 43.6495   5
  -2   7   0 466.946 75.3838   2
   7  -5   0 574.345 64.2067   1
   0   0  -1 0.45752 0.50009   4
   0   0  -1 -0.2341 0.34188   4
   0   0   1 -0.3398 0.33948   4
   0   0   1 0.18003 0.39730   4
   0   1  -1 55.7892 9.08106   4
   1  -1  -1 72.7490 9.63633   4
   0   1  -1 47.1442 8.09385   4
  -1   0  -1 43.8210 5.98409   4
   0  -1   1 63.1009 8.98005   5
   0  -1   1 54.7654 8.39260   4
   1   0   1 67.6552 7.96981   4
   0  -1   1 51.8734 8.40347   4
   1   0  -1 51.7788 7.67424   4
  -1   1  -1 67.3254 9.48571   4
  -1   1  -1 46.8988 8.94058   4
   1  -1   1 53.2665 7.82151   4
   0   1   1 53.2014 5.87438   4
  -1   0   1 56.6792 8.02077   4
  -1  -1  -1 4.35868 4.42996   5
   2  -1  -1 3.26966 6.31730   4
  -1   2  -1 2.50122 5.28903   4
  -1   2  -1 5.96650 6.66704   4
   2  -1  -1 -4.7152 6.22878   1
   1  -2   1 2.71719 5.53772   5
  -2   1   1 -7.6009 5.36739   2
   1   1   1 0.47208 4.46025   4
   1  -2   1 -1.1019 5.28361   4
   1  -2   1 1.18160 5.11823   1
  -2   1   1 -4.7665 5.25626   5
   1   1   1 8.02796 5.19870   4
  -2  -1  -1 37.3589 8.32931   5
   3  -2  -1 73.8201 15.4202   4
   3  -2  -1 25.6925 10.4103   1
  -1   3  -1 45.3663 12.3704   4
  -2  -1  -1 56.5765 9.51677   5
  -1   3  -1 45.8703 10.9782   4
   3  -2  -1 33.0994 11.6651   5
   2   1   1 52.1219 12.8417   1
   2   1   1 61.8193 10.8288   4
  -3   2   1 38.6337 11.7916   2
   2   1   1 64.9788 11.3747   4
   1  -3   1 59.7977 13.2059   4
  -3   2   1 91.9934 17.5211   5
   1  -3   1 63.3998 11.6400   5
   0   2  -1 2447.42 48.9042   4
   0   2  -1 2401.75 52.3677   4
   2  -2  -1 2562.17 59.0234   5
  -2   0  -1 2393.42 49.7054   5
   2  -2  -1 2465.80 57.5462   4
   2  -2  -1 2434.45 56.6711   1
  -2   0  -1 2421.46 55.5631   2
   2   0   1 2470.51 54.1413   1
   0  -2   1 2450.36 48.8031   5
   2   0   1 2416.70 52.0169   4
  -2   2   1 2513.57 57.2711   2
   0  -2   1 2468.36 55.0244   1
   0  -2   1 2435.72 52.0044   4
  -2   2   1 2484.81 58.1999   4
  -2   1  -1 11.3436 6.89805   5
   1   1  -1 -2.4075 5.92570   4
   1  -2  -1 2.69621 6.06733   1
   1  -2  -1 5.09426 5.06401   5
   1  -2  -1 4.80574 5.44180   4
   1   1  -1 -1.3527 4.81325   4
  -2   1  -1 -0.3732 6.08116   2
   2  -1   1 5.88435 6.74345   1
  -1   2   1 5.63386 6.60381   4
   2  -1   1 0.09987 6.19407   4
  -1  -1   1 -1.4354 4.93768   5
  -1   2   1 2.57245 5.76411   4
   0  -2  -1 2385.42 40.5291   5
   2   0  -1 2435.51 49.9471   1
   0  -2  -1 2370.47 43.6431   5
  -2   2  -1 2373.70 58.0221   4
   0  -2  -1 2369.70 54.5610   1
  -2   2  -1 2405.02 58.4141   4
   2   0  -1 2392.09 52.7239   4
  -2   2  -1 2462.01 56.3786   2
   0   2   1 2401.91 45.0488   4
   0   2   1 2364.54 40.6069   4
  -2   0   1 2435.34 56.5554   2
   2  -2   1 2445.40 58.2390   4
  -2   0   1 2393.11 51.2778   5
   2  -2   1 2370.49 56.0470   1
  -2   3  -1 40.0578 13.3291   2
   3  -1  -1 72.9960 15.5287   4
  -1  -2  -1 56.1318 12.6251   1
   3  -1  -1 77.4639 15.2621   1
  -1  -2  -1 59.2436 8.18265   5
  -1  -2  -1 54.5853 7.24972   5
  -2   3  -1 56.2578 13.7450   4
   2  -3   1 33.2724 10.0301   5
   1   2   1 49.1664 14.5865   1
   2  -3   1 59.5239 14.7119   4
   2  -3   1 46.0907 12.2971   1
  -3   1   1 54.5907 12.3339   5
  -3   1   1 35.9351 10.9356   2
  -2   4  -1 -11.348 10.2199   4
   4  -2  -1 21.0383 14.4277   1
  -2  -2  -1 17.4298 8.24268   5
  -2   4  -1 0.58307 15.4504   2
   4  -2  -1 19.1357 15.9574   4
  -4   2   1 43.8829 14.5938   2
  -4   2   1 33.1599 15.9149   5
   2  -4   1 4.69810 11.0938   1
   2  -4   1 23.7120 11.7861   5
  -3  -2  -1 22.8104 11.5326   5
  -2   5  -1 40.1522 24.4906   2
   5  -3  -1 63.9587 21.7830   1
   2  -5   1 19.8987 15.8319   1
   3   2   1 52.5860 13.2098   4
  -5   3   1 59.6487 19.2961   2
   2  -5   1 49.9018 15.3041   5
   4  -3  -1 74.1634 18.9207   1
  -3  -1  -1 49.9678 13.1306   5
  -1   4  -1 22.2410 14.4792   4
  -4   3   1 36.8823 16.3776   2
   1  -4   1 37.4399 11.5271   5
   3   1   1 42.0925 13.4543   4
   1  -4   1 47.5584 15.0108   1
  -3   0  -1 10.1193 10.8449   2
   0   3  -1 9.89959 7.14948   4
   3  -3  -1 20.5024 11.8579   1
   0   3  -1 19.8943 10.7527   4
   3  -3  -1 8.79903 8.99132   5
  -3   0  -1 7.86408 8.66399   5
  -3   3   1 -4.0528 9.95838   2
   0  -3   1 -0.5741 6.05889   5
   3   0   1 16.7139 10.1485   4
   3   0   1 27.8413 12.5379   1
   0  -3   1 2.00733 9.25803   1
   2  -3  -1 53.4918 11.8093   5
  -3   1  -1 48.2462 11.1048   5
   1   2  -1 57.2720 11.8719   4
   1   2  -1 53.4729 12.7163   1
   2  -3  -1 56.8509 12.8827   4
   2  -3  -1 75.3995 15.0258   1
   1   2  -1 61.9320 10.8628   4
  -3   1  -1 64.1762 13.6044   2
  -1  -2   1 41.5339 8.43482   5
  -2   3   1 57.3986 14.8886   2
  -2   3   1 49.1748 12.2216   4
   3  -1   1 53.3449 13.0972   1
  -1  -2   1 55.5624 11.5358   1
  -2   3   1 26.6210 11.1376   4
   3  -1   1 42.0608 13.0531   4
  -1  -2   1 73.7735 11.5659   5
  -3   2  -1 58.3100 13.7304   2
  -3   2  -1 49.4305 12.6169   5
   2   1  -1 58.2488 11.1651   4
   2   1  -1 44.6851 10.3678   1
   1  -3  -1 49.8474 10.3888   5
   1  -3  -1 33.0236 9.55578   4
   1  -3  -1 47.8577 12.6538   1
   2   1  -1 45.4096 11.2396   4
  -1   3   1 61.1223 12.4760   4
   3  -2   1 83.5972 16.3971   5
  -1   3   1 65.3360 11.7823   4
  -2  -1   1 42.9282 9.58391   5
   3  -2   1 47.4663 13.0905   4
   3  -2   1 67.1131 14.0739   1
   0  -3  -1 13.1969 6.64722   5
  -3   3  -1 -12.058 8.30781   4
   0  -3  -1 -6.8900 9.50360   1
   3   0  -1 -8.8700 8.56356   1
   0  -3  -1 0.93795 4.74593   5
   3   0  -1 8.44085 9.68661   4
  -3   3  -1 -4.6315 10.6377   2
  -3   0   1 14.0828 8.52816   5
   3  -3   1 9.54311 10.9913   1
  -3   0   1 4.45907 10.2661   2
   3  -3   1 -9.7965 6.96081   5
   4  -1  -1 42.4816 16.8888   1
  -3   4  -1 42.5314 18.2224   4
   4  -1  -1 8.39784 13.5229   4
  -3   4  -1 12.1950 16.1175   2
  -4   1   1 50.1332 17.4136   2
  -4   1   1 24.6461 12.5572   5
   3  -4   1 17.6245 11.7386   5
   3  -4   1 45.9756 16.0913   1
   5  -2  -1 23.1776 16.5497   4
   5  -2  -1 19.9603 18.9048   1
  -3   5  -1 47.2446 22.6954   2
  -3   5  -1 60.8834 20.4166   4
   3  -5   1 46.7030 16.4485   5
   3  -5   1 28.0449 16.8182   1
  -5   2   1 51.7726 19.4279   5
  -5   2   1 40.3161 18.9388   2
  -3   6  -1 -31.875 23.0333   2
   6  -3  -1 32.6820 24.3685   1
   3  -6   1 -17.314 12.5451   5
  -6   3   1 -26.125 15.1683   2
   7  -4  -1 26.9605 26.2801   1
  -3   7  -1 49.2412 42.2245   2
   3  -7   1 42.0291 19.7111   5
  -7   4   1 62.4710 28.9703   2
  -4  -2  -1 537.949 35.8072   5
  -2   6  -1 506.350 69.1961   2
   6  -4  -1 613.319 59.3607   1
  -6   4   1 663.524 52.2174   2
   2  -6   1 479.022 35.6378   5
   5  -4  -1 18.0477 16.3469   1
  -4  -1  -1 15.9939 12.1719   5
  -5   4   1 -1.2328 14.8471   2
   1  -5   1 0.36018 8.93928   5
   0   4  -1 1010.02 39.0396   4
   4  -4  -1 944.782 50.3450   1
   4  -4  -1 953.074 54.0187   5
  -4   0  -1 1049.64 46.7049   5
  -4   0  -1 1001.69 53.1313   2
  -4   4   1 944.640 53.9451   4
   4   0   1 1050.63 50.5472   1
   0  -4   1 1021.61 34.5827   5
   4   0   1 1024.28 49.0677   4
  -4   4   1 1073.58 54.7835   2
  -4   1  -1 66.5743 17.6359   2
   3  -4  -1 21.8603 13.3712   5
   3  -4  -1 53.6009 17.8300   1
  -4   1  -1 28.6877 12.9278   5
  -3   4   1 56.9548 17.3915   4
  -1  -3   1 22.7838 8.37679   5
   4  -1   1 34.2723 15.3958   4
   4  -1   1 42.4517 16.5651   1
  -3   4   1 39.5443 18.5629   2
  -4   2  -1 7.65454 11.0911   2
  -4   2  -1 12.6219 12.7214   5
   2  -4  -1 -8.0782 8.57411   5
   2   2  -1 0.37306 8.81785   4
   2  -4  -1 32.7817 14.8522   1
  -2   4   1 35.0921 13.6244   4
   4  -2   1 1.38675 13.5026   1
  -2   4   1 59.2554 20.6485   2
   4  -2   1 4.04004 12.4305   4
  -2  -2   1 20.0202 9.90768   5
   1  -4  -1 24.0522 9.78769   5
  -4   3  -1 20.1797 13.6860   2
   1  -4  -1 9.84690 9.07659   1
   3   1  -1 31.3325 13.5125   4
   4  -3   1 13.1400 15.2089   1
  -1   4   1 30.1206 14.0952   4
  -3  -1   1 37.1046 11.5555   5
   4   0  -1 1067.72 50.0895   4
   0  -4  -1 1050.28 30.4629   5
  -4   4  -1 1020.39 53.8225   2
  -4   4  -1 1139.90 60.1244   4
  -4   0   1 1024.58 54.4781   2
   4  -4   1 1039.01 53.3695   1
   4  -4   1 941.661 54.1458   5
  -4   0   1 1023.07 48.0326   5
  -4   5  -1 -0.7707 18.7829   2
  -4   5  -1 26.5846 19.9073   4
  -5   1   1 -15.897 14.0696   2
   4  -5   1 -10.269 14.2836   1
   4  -5   1 -3.8405 12.6831   5
  -5   1   1 18.1005 15.0600   5
   6  -2  -1 538.999 54.9309   1
  -4   6  -1 505.437 64.9692   2
   4  -6   1 516.672 51.0628   5
  -6   2   1 464.681 50.1603   5
   4  -6   1 724.379 54.2736   1
  -6   2   1 582.172 57.4104   2
   7  -3  -1 39.3945 32.0847   1
  -4   7  -1 -13.360 35.5395   2
   4  -7   1 35.9482 21.8996   5
  -7   3   1 41.5303 26.7559   2
  -5  -2  -1 10.8635 16.8796   5
  -2   7  -1 14.7916 40.0692   2
   7  -5  -1 60.8417 32.3376   1
  -7   5   1 38.2323 29.1274   2
   2  -7   1 -9.6297 12.3285   5
   6  -5  -1 36.0341 24.5442   1
  -5  -1  -1 37.5005 18.9419   5
  -6   5   1 11.9682 22.6470   2
   1  -6   1 7.04020 10.9493   5
   5  -5  -1 28.5296 19.9970   1
  -5   0  -1 29.7103 17.6029   5
  -5   0  -1 77.5750 24.2838   2
  -5   5   1 69.2407 27.2041   2
   0  -5   1 46.0821 10.7191   5
  -5   1  -1 0.68292 12.0089   5
   4  -5  -1 15.6002 16.5726   1
  -5   1  -1 6.10275 16.2958   2
   4  -5  -1 12.8407 13.6954   5
   5  -1   1 -4.8721 15.7434   1
  -1  -4   1 -4.9073 6.00858   5
  -4   5   1 -20.192 14.6149   2
  -4   5   1 7.70246 18.5761   4
  -5   2  -1 35.8736 17.2608   2
   3  -5  -1 19.1740 17.7330   1
  -5   2  -1 37.9030 17.0917   5
   3  -5  -1 23.3340 14.3744   5
  -3   5   1 28.3580 17.9985   4
  -3   5   1 30.3894 23.7141   2
   5  -2   1 38.1940 19.4900   1
   5  -2   1 23.9738 17.3582   4
  -2  -3   1 47.4586 10.9800   5
  -5   3  -1 43.2640 16.5696   2
   2  -5  -1 49.2869 14.7525   5
   2  -5  -1 19.4191 15.7079   1
  -3  -2   1 14.8189 12.2966   5
   5  -3   1 48.8462 21.9749   1
  -2   5   1 60.2202 24.6565   2
  -5   4  -1 -16.285 14.7104   2
   1  -5  -1 -4.8918 7.79167   5
   5  -4   1 12.4853 17.0550   1
  -4  -1   1 -0.6813 12.7887   5
  -5   5  -1 30.4524 22.5495   2
  -5   0   1 34.5242 20.6577   2
  -5   0   1 42.2092 17.5488   5
   5  -5   1 19.7439 17.1919   1
  -5   6  -1 50.0034 30.0364   2
   5  -6   1 2.05938 20.4819   5
   5  -6   1 33.0142 23.4316   1
  -6   1   1 29.8547 22.7849   2
  -6   1   1 -0.8618 18.2601   5
  -5   7  -1 -24.815 29.5381   2
   5  -7   1 -11.278 22.6027   5
  -7   2   1 19.5870 26.6733   2
   5  -7   1 22.9830 26.3473   1
  -7   2   1 29.0525 28.2027   5
   6  -6  -1 -4.7411 27.1336   1
  -6   0  -1 -27.244 16.1779   5
  -6   6   1 -3.2736 25.7861   2
   5  -6  -1 5.06592 20.8402   1
  -6   1  -1 19.6727 22.3693   2
   5  -6  -1 6.78915 19.8882   5
  -6   1  -1 31.8028 22.1435   5
  -5   6   1 48.3224 31.1119   2
   4  -6  -1 472.574 47.6554   5
  -6   2  -1 427.963 49.2151   2
   4  -6  -1 511.803 53.8735   1
  -6   2  -1 501.615 51.5328   5
   6  -2   1 735.454 58.0505   1
  -4   6   1 463.194 58.6831   2
  -6   3  -1 -22.216 13.8132   2
   3  -6  -1 8.39662 13.0726   5
   3  -6  -1 5.47235 18.1544   1
  -3  -3   1 -0.5847 10.4858   5
  -3   6   1 18.3905 26.9392   2
   6  -3   1 3.99306 19.4035   1
   2  -6  -1 571.991 36.2852   5
  -6   4  -1 566.965 54.7803   2
  -4  -2   1 544.552 39.1353   5
  -2   6   1 498.437 68.9468   2
   6  -4   1 585.049 59.1285   1
  -6   5  -1 3.66723 21.9817   2
   1  -6  -1 35.0483 10.1520   5
  -5  -1   1 -1.2015 16.3125   5
   6  -5   1 22.1368 22.4380   1
  -6   6  -1 -31.816 22.7798   2
   6  -6   1 4.63891 21.5140   1
  -6   0   1 20.0653 18.5183   5
  -7   2  -1 7.63753 22.8090   5
   5  -7  -1 -18.547 21.6711   1
   5  -7  -1 26.6607 23.0331   5
  -7   2  -1 -25.862 21.3626   2
  -5   7   1 14.8915 33.6365   2
   4  -7  -1 3.64999 16.5701   5
  -7   3  -1 65.1195 27.6504   2
   7  -3   1 40.7531 28.7488   1
  -4   7   1 6.90234 36.4343   2
   3  -7  -1 20.9566 15.4728   5
  -7   4  -1 15.0093 22.6386   2
   7  -4   1 46.0016 30.5270   1
  -3   7   1 -17.636 37.2651   2
  -7   5  -1 -20.963 22.8400   2
   2  -7  -1 10.3156 13.1396   5
   7  -5   1 -19.161 24.1608   1
  -5  -2   1 15.2770 15.4047   5
  -2   7   1 71.0210 44.4186   2
   0   0  -2 7.58367 2.97336   4
   0   0  -2 10.1345 3.00475   4
   0   0   2 9.21667 3.07387   4
   0   0   2 -1.9444 2.03323   4
  -1   0  -2 7.60748 4.07078   4
  -1   0  -2 7.94078 4.34563   5
   0   1  -2 7.84381 7.62102   4
   0   1  -2 4.41741 7.03316   4
   1  -1  -2 12.4960 5.25423   4
   0  -1   2 5.12122 6.62571   4
   0  -1   2 -1.5998 5.91589   4
   1   0   2 7.30317 4.56370   4
  -1   1   2 19.7485 6.13187   4
   0  -1   2 11.5752 7.09855   5
   1   0  -2 -0.5456 5.01142   4
   1   0  -2 4.64623 5.39607   4
  -1   1  -2 -0.7692 4.29432   4
  -1   1  -2 -5.6855 5.10943   4
   1  -1   2 10.1728 6.43274   4
  -1   0   2 -1.3320 4.14913   4
  -1  -1  -2 9.42720 6.41951   1
  -1   2  -2 14.8869 7.37957   4
  -1  -1  -2 7.26914 3.72477   5
   2  -1  -2 13.0890 7.54178   1
   2  -1  -2 18.8316 8.05816   4
  -1  -1  -2 13.2445 8.40994   3
  -1  -1  -2 21.3070 4.38842   5
  -1   2  -2 11.5259 6.92593   4
   1  -2   2 7.63313 5.54767   5
   1  -2   2 8.82796 6.61297   4
   1  -2   2 24.5823 7.38391   1
  -2   1   2 13.6517 7.44555   2
   1   1   2 16.0509 9.09782   1
  -2   1   2 19.5622 6.71308   5
  -2  -1  -2 0.88121 5.13915   5
   3  -2  -2 1.00755 8.27952   1
   3  -2  -2 10.0311 8.30262   5
   3  -2  -2 9.37183 9.00434   4
  -1   3  -2 10.8560 8.94369   4
  -1   3  -2 -13.844 6.16503   4
  -2  -1  -2 6.13529 5.77520   5
  -3   2   2 0.89889 6.62165   5
   1  -3   2 -2.6492 5.98937   5
  -3   2   2 -4.7742 8.22900   2
   2   1   2 6.44367 6.92027   4
   1  -3   2 0.79093 4.77124   1
   2   1   2 3.49435 8.62403   1
   2   1   2 8.18970 6.81303   4
   0   2  -2 2.71119 7.66376   4
   2  -2  -2 5.31509 6.83703   4
   2  -2  -2 6.37107 6.88563   5
  -2   0  -2 -2.7646 4.26221   5
  -2   0  -2 20.7853 8.21717   2
   0   2  -2 -0.7810 6.45293   4
   2  -2  -2 7.52326 7.30414   1
   2   0   2 -2.3941 6.51248   1
  -2   2   2 2.31286 6.98912   2
   2   0   2 2.12400 6.41924   4
  -2   2   2 6.62002 6.99269   4
   0  -2   2 -1.3195 6.34164   4
   0  -2   2 0.80102 5.22022   5
   1   1  -2 17.3676 8.09152   4
  -2   1  -2 8.25860 7.12859   3
   1  -2  -2 24.0006 8.62124   1
  -2   1  -2 17.3450 6.81120   5
   1  -2  -2 12.4789 5.92651   5
   1  -2  -2 13.9040 5.96421   4
  -2   1  -2 14.3372 7.45439   2
   1   1  -2 9.59768 6.56453   4
  -1  -1   2 8.20815 5.93514   4
   2  -1   2 16.5273 7.55988   1
   2  -1   2 19.0354 8.36114   4
  -1  -1   2 20.2087 7.01153   5
  -1   2   2 22.6590 7.54642   4
  -2   2  -2 1.52448 6.84418   4
   0  -2  -2 0.68555 4.39440   1
   2   0  -2 -1.1522 6.30089   4
  -2   2  -2 8.81270 7.93274   2
  -2   2  -2 5.94800 6.84178   4
   0  -2  -2 3.21320 4.42363   5
   0  -2  -2 7.52015 3.71248   5
   2   0  -2 -3.6073 5.39760   1
  -2   0   2 0.12809 6.50807   2
   2  -2   2 -5.7074 6.54102   1
   2  -2   2 3.42085 4.99203   5
  -2   0   2 5.57784 5.84686   5
   2  -2   2 15.6175 7.91008   4
   3  -1  -2 2.37147 8.97675   4
  -1  -2  -2 -7.2137 8.80536   1
  -2   3  -2 2.09106 9.87484   2
   3  -1  -2 2.86390 8.29095   1
  -2   3  -2 3.20446 8.35987   4
   2  -3   2 -7.1947 5.93745   5
  -3   1   2 -14.768 6.10577   2
   2  -3   2 -1.2823 7.08620   4
  -3   1   2 -7.3181 5.16377   5
   2  -3   2 7.53998 8.68983   1
   1   2   2 -4.3571 10.1402   1
  -2  -2  -2 29.1810 8.11384   5
  -2   4  -2 -24.440 12.2388   2
   4  -2  -2 -17.256 11.4867   1
  -2   4  -2 9.31037 14.1701   4
   4  -2  -2 -6.5529 11.3250   4
  -4   2   2 20.6257 12.4722   5
   2  -4   2 -0.3497 10.0318   5
  -4   2   2 7.94289 11.6058   2
   2  -4   2 17.7014 12.1535   1
  -2   5  -2 -25.934 16.0360   2
   5  -3  -2 -6.9823 13.6710   1
  -3  -2  -2 12.0137 10.2062   5
  -5   3   2 5.17755 13.2102   2
   2  -5   2 15.8435 12.0189   5
  -1   4  -2 -9.0715 13.4122   4
  -3  -1  -2 8.39273 8.08933   5
   4  -3  -2 4.19259 13.1320   1
   3   1   2 -20.615 12.0081   1
  -4   3   2 21.0102 14.6259   2
   3   1   2 2.33447 9.22665   4
   1  -4   2 -5.1293 7.36724   5
   3  -3  -2 -3.8540 10.2604   1
  -3   0  -2 33.0610 12.5864   2
   0   3  -2 -6.1443 7.77441   4
  -3   0  -2 5.17228 7.22416   5
   3  -3  -2 3.45920 7.40060   5
   0   3  -2 16.0392 10.5784   4
   3   0   2 19.1156 12.1410   1
   0  -3   2 14.7525 7.76748   5
  -3   3   2 -3.5957 10.5467   2
   3   0   2 30.8891 12.1759   4
   1   2  -2 2.37201 8.45088   4
  -3   1  -2 -3.2033 6.06403   5
   2  -3  -2 7.23376 7.43451   5
   1   2  -2 2.81213 7.07062   4
   2  -3  -2 15.2325 9.19035   1
  -3   1  -2 -2.9931 6.45904   2
  -2   3   2 11.7819 9.96139   2
  -2   3   2 10.1599 7.98077   4
  -1  -2   2 6.13490 5.92553   5
  -1  -2   2 2.03367 7.54381   5
   3  -1   2 -3.7510 8.15693   1
   3  -1   2 -2.8085 7.31920   4
  -3   2  -2 -3.1818 7.23465   5
   2   1  -2 -3.9242 6.82629   1
   2   1  -2 -6.1319 6.76631   4
   1  -3  -2 7.25976 6.61870   4
   2   1  -2 -3.2038 7.56573   4
   1  -3  -2 -7.9656 7.08090   1
  -3   2  -2 -1.8375 8.09921   2
   1  -3  -2 -3.3519 4.99694   5
  -1   3   2 -11.261 5.30276   4
  -2  -1   2 -4.0671 5.96316   5
  -1   3   2 4.53647 7.23585   4
   3  -2   2 8.79198 10.6087   1
   3  -2   2 -4.8700 7.56123   4
   3  -2   2 1.17171 7.23319   5
   0  -3  -2 17.4190 5.75758   5
   0  -3  -2 1.27584 5.23643   5
   3   0  -2 5.36589 9.21158   1
   0  -3  -2 -4.6869 9.73858   1
  -3   3  -2 -13.466 10.2331   2
   3   0  -2 11.2354 10.5621   4
  -3   3  -2 1.67095 8.78426   4
  -3   0   2 5.85513 8.32421   5
  -3   0   2 7.90069 11.4685   2
   3  -3   2 0.69332 9.05361   5
   3  -3   2 -2.2725 9.45319   1
  -3   4  -2 -9.5481 10.4838   4
  -3   4  -2 -2.0303 14.3071   2
   4  -1  -2 -1.1604 10.8972   4
   4  -1  -2 -12.616 11.3754   1
   3  -4   2 5.88299 11.0914   5
  -4   1   2 6.48767 13.2230   2
  -4   1   2 18.2940 12.1028   5
   3  -4   2 -4.8336 9.34436   1
  -3   5  -2 8.59968 16.5070   4
  -3   5  -2 16.8150 22.4490   2
   5  -2  -2 -6.2024 13.7293   1
   5  -2  -2 7.48787 16.2701   4
   3  -5   2 9.37610 13.3471   5
   3  -5   2 -2.4990 12.8450   1
  -5   2   2 2.32799 13.9469   2
  -5   2   2 8.86556 13.7577   5
  -3   6  -2 10.9452 26.7284   2
   6  -3  -2 56.8924 24.4134   1
   3  -6   2 -11.135 13.6053   5
  -6   3   2 5.75517 18.6025   2
  -3   7  -2 76.5272 44.8080   2
   7  -4  -2 14.2996 24.3809   1
  -7   4   2 7.27748 25.1820   2
   3  -7   2 20.5766 16.5765   5
  -4  -2  -2 -2.0961 12.6639   5
   6  -4  -2 11.9097 21.3135   1
  -2   6  -2 26.3662 28.3818   2
  -6   4   2 51.2225 22.4120   2
   2  -6   2 6.66456 11.7111   5
  -4  -1  -2 5.58051 10.6192   5
   5  -4  -2 -0.4840 13.6292   1
   1  -5   2 21.2584 10.5245   5
  -5   4   2 8.18625 16.3072   2
  -4   0  -2 -2.7079 13.4995   2
   4  -4  -2 -6.4843 9.47214   5
  -4   0  -2 -0.4431 9.28563   5
   4  -4  -2 1.62876 12.4531   1
   0   4  -2 21.6324 11.7154   4
   4   0   2 11.1074 12.0759   4
  -4   4   2 0.83721 13.8581   2
  -4   4   2 17.0647 13.8031   4
   0  -4   2 0.83540 7.23472   5
   4   0   2 12.8311 14.6185   1
   3  -4  -2 10.4118 10.1720   5
  -4   1  -2 5.47741 11.1162   2
  -4   1  -2 -4.4369 9.15034   5
   3  -4  -2 2.05741 12.3210   1
   1   3  -2 19.5512 10.2514   4
   4  -1   2 10.7026 11.3979   4
   4  -1   2 18.6584 15.3549   1
  -3   4   2 -4.6480 11.3788   4
  -3   4   2 -4.4817 13.2672   2
   2   2  -2 -10.034 9.46116   4
  -4   2  -2 20.4901 13.4965   5
   2  -4  -2 12.0413 12.6275   1
  -4   2  -2 0.94772 10.5422   2
   2  -4  -2 1.00969 9.02288   5
  -2  -2   2 0.60468 9.58861   5
  -2   4   2 22.8159 12.8296   4
   4  -2   2 4.58736 11.1870   4
   4  -2   2 -23.153 10.6609   1
  -2   4   2 21.7631 17.1500   2
   1  -4  -2 9.65042 12.9929   1
   3   1  -2 -9.0553 9.72211   4
  -4   3  -2 -2.1308 11.6265   2
   1  -4  -2 -2.6771 6.15136   5
  -3  -1   2 13.5701 11.2434   5
   4  -3   2 25.3364 15.3055   1
  -1   4   2 -2.9436 10.0522   4
  -4   4  -2 -3.2890 12.7179   4
   0  -4  -2 4.07522 4.80626   5
   4   0  -2 -4.3099 11.4642   4
  -4   4  -2 -10.343 13.3251   2
  -4   0   2 -14.731 9.94110   5
   4  -4   2 -1.0967 12.2722   5
   4  -4   2 0.24003 13.2368   1
  -4   0   2 -13.698 12.5352   2
  -4   5  -2 8.57829 18.9568   2
  -4   5  -2 24.6602 18.7464   4
   4  -5   2 6.60517 15.2838   1
  -5   1   2 -2.1062 15.6794   2
  -5   1   2 15.0832 16.0725   5
   4  -5   2 -0.3201 13.2370   5
  -4   6  -2 -6.1066 25.7593   2
   4  -6   2 10.5563 18.2429   1
  -6   2   2 -14.475 16.5259   2
  -6   2   2 14.4042 19.1382   5
   4  -6   2 18.3177 18.1068   5
  -4   7  -2 -0.6876 36.9714   2
   4  -7   2 1.59267 16.1554   5
  -7   3   2 25.3017 24.1685   2
   7  -5  -2 -9.7313 28.6589   1
  -5  -2  -2 -2.6275 15.3464   5
  -2   7  -2 -32.058 34.4023   2
   2  -7   2 12.8195 12.7666   5
  -7   5   2 18.6401 24.4695   2
  -5  -1  -2 4.45709 15.7020   5
   6  -5  -2 -21.540 19.6519   1
   1  -6   2 6.62073 10.2992   5
  -6   5   2 -22.075 20.9894   2
  -5   0  -2 -2.6255 17.4789   2
   5  -5  -2 16.1634 17.5483   1
  -5   0  -2 -16.639 12.0811   5
   0  -5   2 1.96515 8.63284   5
  -5   5   2 6.33466 17.7204   2
  -5   1  -2 -11.142 14.5486   2
   4  -5  -2 17.9212 17.1005   1
  -5   1  -2 -15.916 10.0135   5
   4  -5  -2 0.83694 12.4217   5
  -4   5   2 38.7022 21.2283   2
  -4   5   2 5.19177 16.6098   4
   5  -1   2 -13.724 15.8123   1
  -1  -4   2 4.67480 6.71767   5
  -5   2  -2 5.97016 15.2099   2
   2   3  -2 8.42244 9.03594   4
  -5   2  -2 10.7178 12.7304   5
   3  -5  -2 -5.2939 9.75379   5
   3  -5  -2 1.36526 13.8563   1
   5  -2   2 -12.588 14.0320   4
  -3   5   2 19.5356 19.4593   2
  -3   5   2 3.48273 11.8486   4
   5  -2   2 -17.596 14.2694   1
  -2  -3   2 20.1792 9.98523   5
  -5   3  -2 -13.018 11.2325   2
   2  -5  -2 13.5199 10.6282   5
   2  -5  -2 -14.259 12.0328   1
  -2   5   2 17.9247 22.6397   2
   5  -3   2 0.39218 15.1906   1
  -3  -2   2 6.55622 11.5452   5
  -5   4  -2 -15.319 13.4830   2
   1  -5  -2 31.2398 8.84393   5
  -4  -1   2 9.92164 13.4801   5
   5  -4   2 17.7898 17.3514   1
  -5   5  -2 -19.237 17.4087   2
   5  -5   2 -0.2633 17.1283   1
  -5   0   2 11.0103 15.0367   5
  -5   0   2 8.51460 18.0756   2
  -5   6  -2 3.06066 26.0743   2
  -6   1   2 7.56069 18.8012   5
  -6   1   2 -13.260 19.2747   2
   5  -6   2 -10.935 21.5383   1
   5  -6   2 17.5777 19.3194   5
  -5   7  -2 -32.772 31.7744   2
   5  -7   2 -2.9730 22.7082   5
  -7   2   2 12.0193 25.0605   5
   5  -7   2 24.5798 26.9789   1
  -7   2   2 16.7243 25.7365   2
   6  -6  -2 17.0683 27.2446   1
  -6   0  -2 -0.8820 17.5786   5
  -6   6   2 25.7450 26.6199   2
   5  -6  -2 26.2811 19.3836   5
   5  -6  -2 24.2508 25.1508   1
  -6   1  -2 15.0360 18.1891   5
  -6   1  -2 -13.045 19.8416   2
  -5   6   2 40.0219 28.6484   2
   4  -6  -2 6.24808 19.3818   1
   4  -6  -2 -13.030 15.6470   5
  -6   2  -2 -21.770 13.3589   5
  -6   2  -2 15.6355 18.5207   2
   6  -2   2 4.09293 22.2682   1
  -4   6   2 12.2270 23.3357   2
   3  -6  -2 -6.3756 18.6908   1
  -6   3  -2 5.02187 16.5426   2
   3  -6  -2 10.8304 13.2613   5
  -3  -3   2 6.45250 12.0221   5
   6  -3   2 -11.007 18.4999   1
  -3   6   2 -14.526 23.2515   2
  -6   4  -2 0.62990 16.6647   2
   2  -6  -2 -8.3286 9.83830   5
  -2   6   2 22.2488 29.3128   2
   6  -4   2 -3.7615 21.6674   1
  -4  -2   2 -10.550 13.8700   5
  -6   5  -2 12.6607 21.5279   2
  -5  -1   2 34.4601 18.4284   5
   6  -5   2 -20.478 17.6097   1
  -6   6  -2 7.07251 27.6013   2
   6  -6   2 -2.9798 21.5354   1
  -6   0   2 10.9859 19.2676   5
  -7   2  -2 -3.4950 22.4135   5
   5  -7  -2 -9.1201 18.4227   5
   5  -7  -2 44.0251 30.0776   1
  -7   2  -2 -17.142 23.2996   2
  -5   7   2 23.0458 35.9429   2
  -7   3  -2 2.37061 23.5568   2
   4  -7  -2 10.2457 16.9175   5
   7  -3   2 48.8720 29.4108   1
  -4   7   2 -25.852 29.4839   2
   3  -7  -2 -3.1256 14.3251   5
  -7   4  -2 -2.3880 21.8072   2
   7  -4   2 -0.9321 24.6267   1
  -3   7   2 -35.376 29.7668   2
  -7   5  -2 18.0075 24.1456   2
   2  -7  -2 14.6349 12.1440   5
   7  -5   2 -17.886 22.0393   1
  -5  -2   2 3.22758 18.5052   5
  -2   7   2 2.46059 37.4904   2
   0   0  -3 5.79335 4.17987   4
   0   0  -3 -3.6162 3.32094   4
   0   0   3 1.62131 4.10044   4
   0   0   3 6.35518 3.91980   4
  -1   0  -3 18.8626 5.82579   4
   0   1  -3 5.45579 8.04107   4
  -1   0  -3 28.9623 5.80322   5
   1  -1  -3 22.2384 6.59772   4
   0   1  -3 20.3133 9.35678   4
  -1   1   3 15.0843 6.08465   4
   0  -1   3 23.2624 8.49696   4
   1   0   3 27.6577 6.66718   4
   0  -1   3 31.8908 8.83442   5
   0  -1   3 27.0079 9.11513   4
   1   0  -3 20.0721 6.96047   4
   1   0  -3 18.0796 7.26441   4
  -1   1  -3 25.2352 8.56989   4
  -1   1  -3 30.7231 8.99460   4
  -1   0   3 15.3120 6.06034   4
   1  -1   3 9.38538 6.86241   4
   1  -1   3 15.2331 7.00079   4
  -1   2  -3 -5.1147 5.64485   4
  -1  -1  -3 -2.8296 5.09982   1
  -1  -1  -3 -1.4455 2.44648   5
  -1   2  -3 -3.0930 4.85984   4
  -1  -1  -3 3.35131 2.91220   5
   2  -1  -3 6.09062 6.37786   4
  -1  -1  -3 4.01869 6.95251   3
   2  -1  -3 2.04756 5.72798   1
  -2   1   3 1.84688 5.43085   5
   1  -2   3 -1.8543 5.73340   5
  -2   1   3 6.58461 6.74290   2
   1   1   3 -5.5263 8.42587   1
   1  -2   3 -0.5015 6.13206   4
   1  -2   3 -4.5264 4.32908   1
  -2  -1  -3 13.0437 5.91754   5
  -1   3  -3 30.6395 12.4500   4
   3  -2  -3 7.34656 9.54808   1
   3  -2  -3 24.9048 9.59669   5
   3  -2  -3 8.01769 9.12675   4
  -1   3  -3 14.3031 9.56623   4
  -2  -1  -3 5.28050 5.99325   5
   1  -3   3 22.2905 8.39064   1
  -3   2   3 19.6914 10.6302   2
  -3   2   3 0.83846 6.99642   5
   1  -3   3 -3.1669 6.68933   5
   2   1   3 24.5730 7.64338   4
   2   1   3 -0.5595 9.53024   1
   2   1   3 20.3513 7.18309   4
   2  -2  -3 655.238 28.3565   1
   0   2  -3 615.823 27.7342   4
   2  -2  -3 645.041 28.3155   4
  -2   0  -3 605.985 23.7678   5
   0   2  -3 620.099 29.9534   4
  -2   0  -3 621.120 26.8839   2
   2  -2  -3 641.942 29.0774   5
  -2   0  -3 629.107 29.9978   3
   0  -2   3 601.017 28.5806   4
  -2   2   3 642.355 28.6247   2
  -2   2   3 580.928 27.3061   4
   2   0   3 575.751 27.9947   1
   2   0   3 602.404 24.6176   4
   0  -2   3 616.683 27.0087   5
   1  -2  -3 -2.0000 6.70686   1
  -2   1  -3 -3.7154 4.81564   5
   1  -2  -3 0.35596 4.40441   4
   1   1  -3 8.30924 6.65422   4
  -2   1  -3 2.91101 6.29207   3
  -2   1  -3 -5.6945 5.83350   2
   1   1  -3 1.64722 6.64445   4
   1  -2  -3 -3.1269 3.99693   5
   2  -1   3 3.92943 6.46901   4
   2  -1   3 5.47816 7.18083   1
  -1   2   3 0.22767 4.36569   4
  -1  -1   3 -2.0817 5.27010   5
  -1  -1   3 7.02543 6.45578   4
  -1   2   3 -5.6255 6.26162   2
   2   0  -3 629.889 28.3761   4
   0  -2  -3 652.856 23.6176   3
   2   0  -3 635.210 23.1685   1
   0  -2  -3 620.695 14.9157   5
   2   0  -3 614.898 26.8679   4
   0  -2  -3 649.415 30.8047   1
  -2   2  -3 626.499 28.2088   2
  -2   2  -3 543.654 29.2326   4
   2  -2   3 627.394 30.1135   4
   2  -2   3 654.430 30.3514   5
   2  -2   3 644.574 28.7768   1
  -2   0   3 657.447 29.4467   2
  -2   0   3 608.868 27.2367   5
  -1  -2  -3 24.2974 12.1035   1
   3  -1  -3 9.09586 9.27775   4
  -2   3  -3 15.2456 11.1688   2
   3  -1  -3 8.00494 9.82996   1
  -2   3  -3 7.15645 9.04691   4
   1   2   3 14.5396 12.7204   1
  -3   1   3 5.95689 8.45920   2
   2  -3   3 12.7317 9.28508   1
   2  -3   3 15.9176 8.49075   5
   2  -3   3 5.90394 8.55967   4
  -3   1   3 20.3554 9.04710   5
  -2   4  -3 2.01261 11.4697   4
   4  -2  -3 11.6638 13.4927   4
   4  -2  -3 20.8491 14.4276   1
  -2   4  -3 23.7663 18.0849   2
  -4   2   3 -10.890 9.34180   5
   2  -4   3 -5.6517 9.66499   1
   2  -4   3 -2.4095 8.97185   5
  -4   2   3 9.83718 12.1090   2
  -3  -2  -3 2.33367 9.04345   5
   5  -3  -3 2.87957 16.6827   1
   2  -5   3 23.4044 12.2105   5
  -5   3   3 8.10517 14.2036   2
  -3  -1  -3 0.26794 7.74858   5
   4  -3  -3 8.36558 13.5688   1
  -1   4  -3 -7.4101 12.7851   4
   3   1   3 -9.3192 12.2995   1
  -4   3   3 3.69365 12.3524   2
   1  -4   3 -1.9911 7.97497   5
   3   1   3 8.38440 9.44300   4
  -3   0  -3 -2.0058 9.69997   2
   3  -3  -3 5.15270 10.9688   1
  -3   0  -3 2.45664 6.88867   5
   0   3  -3 -14.116 9.56396   4
   3  -3  -3 -8.1387 6.65393   5
   3   0   3 -4.7653 11.0520   1
   0  -3   3 9.49067 7.44485   5
  -3   3   3 -12.805 9.41780   2
   3   0   3 -1.7976 7.90780   4
  -3   1  -3 11.0262 8.54381   5
  -3   1  -3 5.54420 7.86804   2
   2  -3  -3 32.8526 12.6951   1
   1   2  -3 9.44464 9.22084   4
   2  -3  -3 15.1713 8.09440   5
   1   2  -3 2.66570 9.35371   4
  -1  -2   3 23.8189 9.52379   5
   3  -1   3 12.1533 9.36643   1
   3  -1   3 24.8737 10.8172   4
  -1  -2   3 11.0003 8.50729   4
  -2   3   3 18.3520 11.0388   2
  -3   2  -3 15.7810 9.79918   4
   1  -3  -3 17.7694 7.04597   5
   2   1  -3 12.4115 10.1554   4
  -3   2  -3 7.21129 8.03838   5
   1  -3  -3 6.54903 9.42234   1
   2   1  -3 12.3580 8.71345   4
   1  -3  -3 25.5245 7.38803   5
  -3   2  -3 23.8989 9.93014   2
  -1   3   3 5.88452 6.59092   4
   3  -2   3 19.3815 11.0765   4
  -1   3   3 9.61922 7.09035   4
  -2  -1   3 24.6580 9.23781   5
   3  -2   3 23.2552 11.5481   1
   3  -2   3 5.16329 8.21812   5
   0  -3  -3 -0.6927 6.22331   1
  -3   3  -3 -10.733 10.0176   4
   3   0  -3 -7.1720 7.95536   1
  -3   3  -3 15.6418 12.6721   2
   3   0  -3 8.27250 9.45059   4
   3  -3   3 -14.774 9.27282   1
  -3   0   3 2.22880 8.77397   5
  -3   0   3 -13.739 8.19155   2
   3  -3   3 -2.6079 7.78106   5
   4  -1  -3 -7.8994 11.8889   1
  -3   4  -3 8.77346 15.8200   2
   4  -1  -3 3.02376 12.5779   4
  -3   4  -3 7.44120 10.8344   4
   3  -4   3 5.87616 11.4796   5
   3  -4   3 9.29884 11.8496   1
  -4   1   3 15.9204 14.7026   2
  -4   1   3 -4.0902 10.0564   5
   5  -2  -3 12.7131 16.2371   1
   5  -2  -3 12.1641 16.7938   4
  -3   5  -3 31.2180 21.9964   2
  -3   5  -3 9.65583 16.8252   4
  -5   2   3 -0.8829 12.6162   5
   3  -5   3 7.70137 13.4075   5
  -5   2   3 20.1095 15.9596   2
   3  -5   3 -25.865 11.1645   1
  -3   6  -3 8.98098 26.8607   2
   6  -3  -3 -23.324 17.4263   1
  -6   3   3 -0.7413 16.7216   2
   3  -6   3 8.19117 15.6560   5
  -3   7  -3 -12.829 36.6820   2
   7  -4  -3 -8.6327 26.2031   1
   3  -7   3 -1.6002 14.1958   5
  -7   4   3 7.23621 25.1036   2
  -4  -2  -3 121.670 20.5072   5
  -2   6  -3 81.8066 37.1078   2
   6  -4  -3 172.255 35.7251   1
   2  -6   3 118.664 23.0431   5
  -6   4   3 157.605 32.9336   2
  -4  -1  -3 10.8704 12.4927   5
   5  -4  -3 -3.0096 13.8270   1
   1  -5   3 0.37387 9.76201   5
  -5   4   3 11.1350 17.2728   2
   0   4  -3 216.463 25.6776   4
   4  -4  -3 183.317 27.1525   5
  -4   0  -3 248.446 32.2377   2
   4  -4  -3 254.779 32.2663   1
  -4   0  -3 247.083 27.0051   5
   4   0   3 255.146 28.9019   4
   4   0   3 249.911 32.1715   1
  -4   4   3 283.970 36.0274   2
   0  -4   3 182.544 20.3292   5
   3  -4  -3 18.3292 10.4337   5
   1   3  -3 0.89770 10.3989   4
   3  -4  -3 -19.311 10.6290   1
  -4   1  -3 8.52914 9.78586   5
  -4   1  -3 11.3922 11.6846   2
  -3   4   3 -0.3242 14.0336   2
  -3   4   3 -4.2588 10.3438   4
   4  -1   3 2.60575 14.6274   1
   4  -1   3 -0.3481 11.4684   4
  -1  -3   3 4.00298 9.50843   5
  -4   2  -3 11.2412 11.2857   2
  -4   2  -3 -0.7336 10.3003   5
   2  -4  -3 1.34491 12.6310   1
   2  -4  -3 0.50437 7.73841   5
   2   2  -3 11.8524 10.2033   4
   4  -2   3 25.8373 15.0194   1
  -2   4   3 -8.4227 8.80733   4
   4  -2   3 17.3145 13.7576   4
  -2  -2   3 9.67580 10.7585   5
  -2   4   3 4.66961 13.7317   2
   3   1  -3 -19.249 8.88922   4
   1  -4  -3 15.0960 13.6873   1
   1  -4  -3 17.1561 7.74225   5
  -4   3  -3 18.2889 13.8383   2
   4  -3   3 3.61375 13.4340   1
  -1   4   3 12.2415 10.8899   4
  -3  -1   3 17.7615 11.5777   5
   4   0  -3 195.755 28.2438   4
  -4   4  -3 194.284 30.3901   2
   4  -4   3 314.515 39.2295   5
  -4   0   3 230.713 34.0213   2
   4  -4   3 211.533 29.8727   1
  -4   0   3 242.761 28.4249   5
  -4   5  -3 10.1497 20.3251   2
  -4   5  -3 4.69292 18.5069   4
   4  -5   3 17.0341 16.1024   1
  -5   1   3 2.90287 15.8490   2
   4  -5   3 5.18690 14.5654   5
  -5   1   3 10.3359 14.0830   5
  -4   6  -3 116.381 38.5805   2
  -6   2   3 138.113 31.3003   5
   4  -6   3 150.466 31.1443   5
  -6   2   3 130.539 30.8447   2
   4  -6   3 87.7014 25.7481   1
  -4   7  -3 40.8112 40.3455   2
  -7   3   3 4.13313 23.5476   2
   4  -7   3 17.3659 19.6365   5
   7  -5  -3 -16.608 27.4896   1
  -2   7  -3 1.96407 38.0186   2
  -7   5   3 6.78250 25.1199   2
   6  -5  -3 -1.9642 21.2419   1
  -5  -1  -3 -1.0307 14.5053   5
   1  -6   3 16.5365 12.1929   5
  -6   5   3 -3.2699 21.2276   2
   5  -5  -3 -4.3453 15.9786   1
  -5   0  -3 -15.596 15.7591   2
  -5   0  -3 -15.804 12.2500   5
  -5   5   3 23.0035 21.3021   2
   0  -5   3 -1.4447 8.49975   5
  -5   1  -3 -10.092 10.9244   5
  -5   1  -3 10.3205 17.5185   2
   4  -5  -3 8.53532 15.0179   5
   4  -5  -3 -5.9402 15.6653   1
   5  -1   3 3.58854 17.0823   1
  -4   5   3 -0.9375 17.6742   2
  -1  -4   3 -1.3282 7.99646   5
  -4   5   3 4.52675 17.2171   4
   3  -5  -3 4.07159 14.4403   1
   3  -5  -3 14.6009 12.4727   5
  -5   2  -3 12.6448 15.7524   2
  -5   2  -3 22.8485 13.8519   5
   5  -2   3 10.2963 17.2164   4
   5  -2   3 9.82817 18.6229   1
  -3   5   3 3.20227 14.3048   4
  -2  -3   3 -3.5180 10.5184   5
  -3   5   3 22.2378 20.6547   2
   2  -5  -3 22.8661 17.3815   1
  -5   3  -3 -14.469 12.1530   2
   2  -5  -3 5.39178 9.58322   5
  -3  -2   3 2.99174 12.9089   5
   5  -3   3 19.3040 17.9350   1
  -2   5   3 -7.1549 18.4159   2
  -5   4  -3 10.2275 17.1147   2
   1  -5  -3 7.78473 7.26138   5
  -4  -1   3 1.00041 12.5044   5
   5  -4   3 -16.534 14.3030   1
  -5   5  -3 -10.323 18.3128   2
  -5   0   3 11.0896 20.2836   2
  -5   0   3 -8.6273 14.8192   5
   5  -5   3 13.2923 18.3448   1
  -5   6  -3 30.5611 25.8947   2
  -6   1   3 6.77563 21.4500   2
   5  -6   3 19.0126 21.9145   1
  -6   1   3 20.3900 16.2472   5
  -5   7  -3 34.7058 34.5325   2
  -7   2   3 -2.1187 23.8631   2
  -7   2   3 1.81754 24.6816   5
   5  -7   3 -8.7413 21.0556   5
   5  -7   3 12.1793 25.7696   1
  -6   0  -3 22.7492 19.6923   5
   6  -6  -3 8.85581 26.4354   1
  -6   6   3 10.4372 27.1314   2
  -6   1  -3 4.05059 17.0510   5
  -6   1  -3 6.59386 21.5218   2
   5  -6  -3 -17.416 16.9854   5
   5  -6  -3 50.4975 26.1892   1
  -5   6   3 27.6537 29.2354   2
  -6   2  -3 147.678 30.9558   2
  -6   2  -3 151.041 29.5504   5
   4  -6  -3 93.7002 24.3481   5
   4  -6  -3 97.7618 29.6489   1
  -2  -4   3 112.743 14.8417   5
  -4   6   3 100.881 37.0131   2
   6  -2   3 128.144 32.0441   1
   3  -6  -3 -6.0993 17.4568   1
   3  -6  -3 13.4338 14.7482   5
  -6   3  -3 0.67531 15.1631   2
  -3  -3   3 -7.9315 11.8999   5
   6  -3   3 -1.1595 18.9991   1
  -3   6   3 7.51985 27.1371   2
   2  -6  -3 91.7507 18.0518   5
  -6   4  -3 104.481 27.9490   2
  -4  -2   3 117.402 25.6458   5
  -2   6   3 105.681 41.4967   2
   6  -4   3 106.853 29.3790   1
  -6   5  -3 16.6147 21.4394   2
  -5  -1   3 0.08928 13.8113   5
   6  -5   3 12.7129 23.3629   1
  -6   6  -3 12.1290 29.0276   2
   6  -6   3 -15.247 18.5304   1
  -6   0   3 -15.555 17.6170   5
  -7   2  -3 -13.054 20.4352   5
   5  -7  -3 33.8467 29.0046   1
  -7   2  -3 -12.397 23.0776   2
   5  -7  -3 9.19780 22.3294   5
  -5   7   3 -17.212 29.7714   2
  -7   3  -3 -4.6386 21.3530   2
   4  -7  -3 -21.877 15.9916   5
   4  -7  -3 19.9432 26.1456   1
   7  -3   3 -15.486 26.0476   1
  -4   7   3 -14.582 32.7584   2
  -7   4  -3 13.5635 23.0936   2
   3  -7  -3 -20.552 11.4695   5
  -3   7   3 -25.210 33.5663   2
   7  -4   3 35.7941 29.1371   1
  -4  -3   3 -8.9341 14.1366   5
   2  -7  -3 -6.9433 10.1276   5
  -7   5  -3 -11.108 22.8474   2
  -2   7   3 3.88559 30.3432   2
   7  -5   3 -8.8815 24.0430   1
   0   0  -4 20.2177 7.26827   4
   0   0  -4 21.7528 6.98731   4
   0   0   4 18.5839 6.65159   4
   0   0   4 15.8883 6.02875   4
  -1   0  -4 3.69370 6.49869   1
  -1   0  -4 8.54896 6.54719   3
   1  -1  -4 0.33347 4.63332   5
   1  -1  -4 11.5593 5.42899   4
   1  -1  -4 16.9529 7.53737   1
  -1   0  -4 12.6385 4.98995   5
  -1   0  -4 6.15397 5.17947   4
   0   1  -4 4.57867 7.98466   4
   0   1  -4 6.42939 9.26324   4
  -1   1   4 3.73673 5.29398   4
   1   0   4 15.3623 8.12131   1
   0  -1   4 5.72095 7.74430   4
   1   0   4 8.46484 5.76271   4
   0  -1   4 12.3572 8.38943   5
   0  -1  -4 7.27366 3.51811   5
   0  -1  -4 11.8132 8.99154   1
  -1   1  -4 12.8133 7.06033   4
   1   0  -4 3.69551 6.13805   4
   1   0  -4 20.5191 7.73544   4
  -1   1  -4 21.6965 8.62657   4
   1  -1   4 8.19081 6.67093   4
  -1   0   4 3.31750 5.58297   4
  -1   0   4 5.66711 6.86191   2
   1  -1   4 5.56375 6.74883   4
  -1   0   4 3.68376 6.51706   4
   2  -1  -4 41.1754 9.69236   1
  -1   2  -4 46.3876 11.5915   4
  -1   2  -4 30.6235 10.2677   4
   2  -1  -4 32.7778 8.88988   4
  -1  -1  -4 32.2272 9.82305   3
  -1  -1  -4 31.2845 10.8149   1
   1  -2   4 43.8914 10.6432   5
  -2   1   4 35.0436 8.93088   5
   1   1   4 20.5221 11.6783   1
   1  -2   4 57.5257 12.8825   4
  -2   1   4 48.7380 9.99279   2
   3  -2  -4 -1.7602 5.49951   5
  -1   3  -4 7.10982 10.6594   4
  -2  -1  -4 4.14439 9.79573   1
   3  -2  -4 4.20601 9.23283   1
   3  -2  -4 -4.6525 7.71950   4
  -2  -1  -4 4.10828 9.79411   3
  -2  -1  -4 1.16667 4.55426   5
  -2  -1  -4 5.86499 5.05769   5
  -3   2   4 0.98528 7.61235   5
   2   1   4 9.68949 11.4749   1
   1  -3   4 4.21297 6.53227   1
   2   1   4 0.86307 5.81723   4
   1  -3   4 11.2730 8.03805   5
  -3   2   4 1.02439 7.98296   2
   2  -2  -4 10.6157 6.72033   5
   0   2  -4 2.56393 6.43544   3
   2  -2  -4 10.6790 6.91514   4
  -2   0  -4 -2.1517 6.80151   3
  -2   0  -4 7.71370 5.38440   5
   2  -2  -4 7.66005 8.05246   1
   0   2  -4 1.39864 7.95850   4
  -2   0  -4 6.40573 7.45389   2
   0   2  -4 8.98004 10.1953   4
  -2   2   4 7.74038 7.79011   2
   0  -2   4 11.1197 8.45628   4
   2   0   4 6.57906 7.95650   1
   0  -2   4 10.3893 7.94829   5
  -2   2   4 -3.6708 6.36998   4
   2   0   4 4.39931 6.05592   4
   1   1  -4 28.6484 10.1889   4
   1   1  -4 43.3474 10.5833   4
   1  -2  -4 32.1726 7.48447   4
  -2   1  -4 39.3542 9.28705   2
  -2   1  -4 44.6983 9.71064   5
  -2   1  -4 18.7887 8.02488   4
  -2   1  -4 33.1742 9.30720   3
   1  -2  -4 36.1810 10.4420   1
   1  -2  -4 32.0728 7.40806   5
   2  -1   4 33.1200 10.3453   1
  -1   2   4 36.3653 9.74062   2
  -1   2   4 35.8807 7.86881   4
  -1  -1   4 41.8405 10.1890   4
  -1  -1   4 34.7464 9.62824   5
   2  -1   4 42.0216 11.1967   4
   2   0  -4 -0.6261 5.43516   1
  -2   2  -4 5.29966 6.27348   4
   2   0  -4 0.45427 6.77935   4
  -2   2  -4 8.26477 6.96176   4
  -2   2  -4 6.15956 7.14609   5
   0  -2  -4 -4.4713 4.98989   3
  -2   2  -4 -8.5531 6.26047   2
   2   0  -4 11.8845 7.95394   4
   0  -2  -4 13.5193 10.2353   1
  -2   0   4 5.84958 7.39512   2
   2  -2   4 -3.3357 6.16000   1
   2  -2   4 10.3237 8.56077   4
  -2   0   4 -3.9667 6.41031   5
   2  -2   4 -1.0560 6.11298   5
   3  -1  -4 -0.7874 8.72077   1
  -2   3  -4 15.2605 11.3261   4
  -1  -2  -4 -4.2045 6.73111   3
  -1  -2  -4 -1.1736 6.30423   1
  -2   3  -4 15.0695 11.3438   2
   3  -1  -4 10.7760 9.44795   4
   1   2   4 1.95167 12.4928   1
  -3   1   4 -4.7216 7.58047   2
   2  -3   4 6.51714 8.77410   4
   2  -3   4 -3.5750 7.61834   5
  -3   1   4 17.3797 8.39228   5
   2  -3   4 9.10681 8.80000   1
   4  -2  -4 -0.2324 11.2911   4
  -2  -2  -4 15.3694 13.3933   1
  -2   4  -4 -2.7414 13.4565   4
   4  -2  -4 -1.1364 11.2761   1
  -2   4  -4 21.6592 17.2421   2
   2  -4   4 -6.7408 9.05404   1
  -4   2   4 4.02084 10.1008   5
   2  -4   4 1.84520 9.77450   5
  -4   2   4 15.2007 11.8233   2
   2   2   4 6.95775 15.2421   1
  -3  -2  -4 -5.3012 8.31590   5
   5  -3  -4 6.31420 15.9419   1
  -5   3   4 0.36466 13.5555   2
   2  -5   4 3.45420 11.3443   5
  -3  -1  -4 1.91797 7.98134   5
   4  -3  -4 7.32625 12.5665   1
   4  -3  -4 -21.126 6.96599   5
  -1   4  -4 -13.103 11.9482   4
   3   1   4 1.34623 15.9834   1
   3   1   4 10.4865 9.63106   4
   1  -4   4 -2.6077 8.06292   5
  -4   3   4 -3.0915 11.9881   2
  -3   0  -4 33.9561 9.84742   5
  -3   0  -4 33.0302 14.0704   2
   0   3  -4 12.6933 12.9355   4
   3  -3  -4 29.8821 13.5866   1
   3  -3  -4 43.4212 12.8059   5
   0  -3   4 8.97204 9.17037   5
   3   0   4 16.9873 13.0110   1
  -3   3   4 28.2445 13.1242   2
   3   0   4 8.56170 9.21686   4
  -3   1  -4 3.29042 8.28077   2
  -3   1  -4 -3.7832 6.42803   5
   2  -3  -4 3.74715 8.79419   1
   2  -3  -4 13.3023 8.12715   5
   1   2  -4 4.21646 9.01468   4
   1   2  -4 13.9507 10.7173   4
  -3   1  -4 -7.6685 8.60918   3
  -1  -2   4 7.16301 8.70188   5
   3  -1   4 11.2685 10.1917   1
  -2   3   4 -10.884 8.18442   2
   3  -1   4 5.73028 9.03848   4
   1  -3  -4 3.58635 5.32374   5
  -3   2  -4 2.45927 7.69110   3
   1  -3  -4 3.21043 10.3997   1
  -3   2  -4 13.0460 9.97795   5
  -3   2  -4 -5.4720 8.21508   4
  -3   2  -4 20.1097 9.79735   2
   2   1  -4 4.34106 9.14638   4
   1  -3  -4 6.03284 5.92523   5
   2   1  -4 1.22850 9.69627   4
   3  -2   4 14.4209 9.75760   4
   3  -2   4 4.82825 6.80855   5
  -2  -1   4 3.07564 7.76646   5
   3  -2   4 10.5642 9.04964   1
  -1   3   4 8.23826 6.15146   4
  -1   3   4 8.13969 7.09750   4
  -3   3  -4 37.2582 14.4707   2
   3   0  -4 39.0147 13.4776   4
   0  -3  -4 13.9411 11.4745   1
   3   0  -4 6.87551 8.83048   1
  -3   3  -4 51.0879 17.5581   4
   3  -3   4 24.2939 13.2065   1
   3  -3   4 21.5818 10.4972   5
  -3   0   4 19.9171 12.8771   2
  -3   0   4 20.4081 11.0804   5
  -3   4  -4 9.24980 15.6414   2
   4  -1  -4 -9.5965 10.8239   1
   4  -1  -4 12.3452 13.7204   4
  -3   4  -4 7.63267 12.4374   4
  -4   1   4 12.2173 12.0578   5
   3  -4   4 -12.064 8.72665   5
  -4   1   4 -10.373 10.0659   2
   3  -4   4 -15.219 9.25946   1
  -3   5  -4 -2.1490 19.0032   2
   5  -2  -4 23.8652 17.4855   1
  -3   5  -4 2.48019 15.2866   4
  -5   2   4 -0.2901 13.1901   2
  -5   2   4 2.95836 12.6671   5
   3  -5   4 9.71415 13.4586   5
   3  -5   4 -15.301 11.9175   1
  -3   6  -4 27.5667 28.9994   2
   6  -3  -4 25.1021 21.8932   1
  -6   3   4 -16.861 15.4339   2
   3  -6   4 -8.4126 15.8139   5
  -3   7  -4 -48.899 34.6512   2
   7  -4  -4 2.86263 25.8592   1
  -7   4   4 31.3681 26.9553   2
   3  -7   4 -21.512 16.2786   5
  -4  -2  -4 -22.031 10.5500   5
  -2   6  -4 -3.3475 29.1805   2
   6  -4  -4 37.6844 25.1792   1
  -6   4   4 23.5599 19.2538   2
   2  -6   4 -13.691 12.5356   5
  -4  -1  -4 14.4339 12.1267   5
   5  -4  -4 14.7673 17.8632   1
   1  -5   4 -3.4614 10.4797   5
  -5   4   4 7.46501 15.7104   2
   0   4  -4 6.43034 12.7295   4
  -4   0  -4 -18.107 11.1010   2
   4  -4  -4 -4.8172 10.8973   5
  -4   0  -4 17.1073 11.0385   5
   4  -4  -4 10.9103 13.2833   1
   0  -4   4 1.75220 8.55843   5
   4   0   4 -6.4044 11.7767   4
  -4   4   4 4.45144 14.1215   2
   4   0   4 22.4669 17.0065   1
   1   3  -4 -13.103 11.4094   4
   3  -4  -4 -11.192 7.39824   5
   3  -4  -4 -8.9273 11.4073   1
  -4   1  -4 1.81400 11.4891   2
  -4   1  -4 2.63145 9.81246   5
  -3   4   4 16.3710 14.8199   2
   4  -1   4 5.49371 12.8459   4
  -3   4   4 8.86171 12.6647   4
  -1  -3   4 -2.7685 8.93159   5
   4  -1   4 0.51028 13.9132   1
  -4   2  -4 0.70340 8.85069   5
   2  -4  -4 25.0806 14.5797   1
   2  -4  -4 2.65398 8.44347   5
   2   2  -4 -2.2465 10.8625   4
  -4   2  -4 4.88224 12.0655   2
  -2  -2   4 -17.768 9.52433   5
  -2   4   4 -21.041 11.4049   2
   4  -2   4 8.26127 13.1600   1
   4  -2   4 2.46407 12.2002   4
  -2   4   4 11.2544 12.4550   4
   3   1  -4 6.28276 9.75952   4
   1  -4  -4 -1.9973 12.9019   1
   1  -4  -4 -0.6593 5.98215   5
  -4   3  -4 1.67724 12.4847   2
  -3  -1   4 3.04584 10.1977   5
  -1   4   4 -0.8306 8.62965   4
   4  -3   4 -11.935 10.6518   1
   4   0  -4 -6.8506 12.6835   4
  -4   4  -4 5.46715 12.6758   2
  -4   0   4 -4.3457 12.5271   2
   4  -4   4 -14.486 10.3834   5
  -4   0   4 4.55232 10.6246   5
   4  -4   4 -9.8954 11.4017   1
  -4   5  -4 6.83349 19.4554   2
  -4   5  -4 1.85408 17.9799   4
  -5   1   4 -5.6119 13.2991   5
  -5   1   4 33.3068 18.6724   2
   4  -5   4 13.0511 17.8712   5
   4  -5   4 14.2178 15.2479   1
  -4   6  -4 13.6818 25.6792   2
   4  -6   4 7.88291 18.3619   1
  -6   2   4 0.10353 18.4773   2
   4  -6   4 -0.1899 18.3545   5
  -6   2   4 -14.309 14.1528   5
  -4   7  -4 -16.220 40.1062   2
  -7   3   4 -19.580 22.2949   2
   4  -7   4 17.7671 18.4164   5
   7  -5  -4 -13.955 25.5424   1
  -2   7  -4 19.5949 40.4861   2
  -7   5   4 -2.3411 23.3408   2
   6  -5  -4 20.0011 24.6696   1
  -5  -1  -4 -14.262 13.0188   5
   1  -6   4 9.73430 11.8102   5
  -6   5   4 4.46716 22.5611   2
  -5   0  -4 -18.136 11.1210   5
   5  -5  -4 26.1315 21.8300   1
   0  -5   4 8.82508 8.93702   5
  -5   5   4 -12.356 16.6531   2
   4  -5  -4 19.9813 13.4729   5
  -5   1  -4 0.47217 16.5061   2
   4  -5  -4 46.0814 22.6734   1
  -5   1  -4 12.4521 13.9918   5
  -1  -4   4 11.3891 9.45892   5
  -4   5   4 52.1894 24.4688   2
   5  -1   4 11.9777 18.1110   1
   3  -5  -4 -10.796 13.4840   1
  -5   2  -4 -0.6460 12.2209   5
  -5   2  -4 -4.9064 12.5829   2
   3  -5  -4 5.87475 10.4469   5
  -2  -3   4 0.86814 11.0001   5
   5  -2   4 -9.6944 15.7316   1
   5  -2   4 24.0871 17.6017   4
  -3   5   4 10.6915 18.0454   2
   2  -5  -4 -2.7445 8.90796   5
   2  -5  -4 -0.4504 16.1430   1
  -5   3  -4 19.7116 15.3779   2
  -2   5   4 15.6386 21.6921   2
   5  -3   4 4.49195 14.7485   1
  -3  -2   4 -18.753 10.7734   5
  -5   4  -4 19.1360 17.7762   2
   1  -5  -4 18.3584 8.60789   5
   5  -4   4 17.2234 17.8672   1
  -4  -1   4 30.5045 15.6500   5
  -5   5  -4 -2.4535 18.4923   2
  -5   0   4 15.6386 17.7925   2
  -5   0   4 -12.822 13.5836   5
   5  -5   4 -3.3470 16.3344   1
  -5   6  -4 19.4250 27.2276   2
  -6   1   4 25.8350 24.1804   2
   5  -6   4 -7.3600 18.1381   1
  -6   1   4 -1.4092 15.7342   5
  -5   7  -4 -48.775 31.1209   2
   5  -7   4 40.6611 24.7120   5
  -7   2   4 22.7366 28.1744   2
  -7   2   4 -10.477 23.3299   5
   5  -7   4 1.03177 23.1697   1
  -6   0  -4 7.27109 17.1312   5
   6  -6  -4 -6.0138 25.3724   1
  -6   6   4 58.6242 31.0723   2
   5  -6  -4 -29.115 16.9235   5
   5  -6  -4 -12.844 21.0594   1
  -6   1  -4 3.02945 16.7393   5
  -6   1  -4 -27.819 17.7641   2
  -5   6   4 -4.4391 23.1653   2
  -6   2  -4 4.44351 20.7719   2
  -6   2  -4 -30.862 13.2385   5
   4  -6  -4 23.7396 21.7727   1
   4  -6  -4 3.49239 14.8910   5
   6  -2   4 22.3827 21.3103   1
  -2  -4   4 -0.2862 9.06009   5
  -4   6   4 23.3298 27.6410   2
   3  -6  -4 18.5112 21.4272   1
   3  -6  -4 11.9532 13.8847   5
  -6   3  -4 41.5338 20.5494   2
  -3  -3   4 29.1194 12.9445   5
  -3   6   4 -22.177 23.5364   2
   6  -3   4 14.4606 20.6562   1
  -6   4  -4 1.35946 17.0904   2
   2  -6  -4 -9.9480 9.25555   5
  -4  -2   4 7.24031 17.2204   5
  -2   6   4 4.49669 25.7759   2
   6  -4   4 -11.667 18.0119   1
  -6   5  -4 -14.168 19.2562   2
  -5  -1   4 -26.191 14.5665   5
   6  -5   4 -0.8740 20.5678   1
  -6   6  -4 -12.666 25.3898   2
   6  -6   4 8.86562 23.2392   1
  -6   0   4 -0.2550 19.3172   5
  -7   2  -4 11.0829 24.9946   2
  -7   2  -4 -15.489 21.7538   5
   5  -7  -4 -4.9718 19.9546   5
   5  -7  -4 15.5563 28.1578   1
  -5   7   4 25.2714 35.4193   2
  -7   3  -4 -28.984 20.9725   2
   4  -7  -4 -5.1779 25.5398   1
   4  -7  -4 -9.9886 17.0214   5
  -4   7   4 13.8621 33.5056   2
   7  -3   4 14.5934 29.8790   1
   3  -7  -4 -11.128 12.8661   5
  -7   4  -4 6.88461 20.9501   2
  -3   7   4 -3.6053 38.2201   2
  -4  -3   4 -0.7294 15.8281   5
   7  -4   4 12.3359 27.4962   1
  -7   5  -4 17.0734 26.3376   2
   7  -5   4 -27.832 22.3374   1
  -2   7   4 -5.7224 34.2188   2
   0   0  -5 2.17240 6.33346   4
   0   0  -5 0.95283 7.26634   4
   0   0   5 6.52051 6.90402   4
   0   0   5 9.26370 7.09500   4
  -1   0  -5 1.11231 6.26527   1
   0   1  -5 -0.5720 9.25015   4
  -1   0  -5 -4.3164 4.65491   4
  -1   0  -5 2.01864 4.43371   5
  -1   0  -5 -7.2470 4.76822   3
   0   1  -5 14.1774 10.4634   4
   1  -1  -5 -0.7984 5.35216   4
   1  -1  -5 6.58643 4.90009   5
   1  -1  -5 1.77224 6.39919   1
   0  -1   5 -6.7983 6.42574   4
   0  -1   5 -0.9534 8.61269   5
  -1   1   5 0.93472 5.10341   4
   1   0   5 6.63563 7.01575   1
   1   0   5 4.60523 5.79884   4
   1   0   5 -3.9869 4.64725   4
  -1   1  -5 -10.813 5.79961   4
   1   0  -5 2.87145 6.41197   4
   1   0  -5 -1.7184 5.46723   3
   0  -1  -5 2.27644 3.24212   4
   1   0  -5 2.00384 6.94908   4
   0  -1  -5 6.34041 4.35396   5
   0  -1  -5 -1.7429 8.06193   1
  -1   1  -5 3.00078 6.56469   4
   1  -1   5 -1.3293 6.04736   4
   1  -1   5 -2.0945 5.73025   4
  -1   0   5 8.62917 6.59148   2
  -1   0   5 4.80814 6.54079   4
   1  -1   5 -8.3024 5.01392   1
   0   1   5 7.02865 4.86803   4
  -1   0   5 2.99047 6.60558   4
   2  -1  -5 -2.9436 5.81723   4
   2  -1  -5 -0.3772 4.93869   5
  -1   2  -5 -2.6605 6.99131   4
  -1  -1  -5 0.96752 6.40240   3
  -1  -1  -5 0.36093 8.77492   1
   2  -1  -5 -1.8376 5.34600   1
  -1   2  -5 1.60340 7.66542   4
  -2   1   5 -3.6324 5.19239   5
   1  -2   5 -9.8951 5.32562   5
   1   1   5 -4.7957 8.69854   1
   1  -2   5 1.66429 2.98916   1
   1  -2   5 -5.0642 5.38250   4
  -2   1   5 5.22236 6.49280   2
   3  -2  -5 3.36942 7.05257   5
  -2  -1  -5 11.9545 11.9375   1
  -2  -1  -5 -6.6038 8.25650   3
  -1   3  -5 6.20972 10.1420   4
   3  -2  -5 -0.8237 8.49755   1
  -2  -1  -5 -0.9851 4.41458   5
  -2  -1  -5 1.37652 4.94982   5
   3  -2  -5 6.67418 8.92937   4
   2   1   5 7.76713 6.14994   4
   1  -3   5 -1.6997 6.19112   1
   2   1   5 4.50341 10.5483   1
  -3   2   5 -4.2008 7.77654   2
   1  -3   5 -10.031 6.66205   5
  -3   2   5 -2.3114 7.55231   5
   0   2  -5 1380.48 47.7201   4
   2  -2  -5 1328.68 42.1110   4
  -2   0  -5 1425.00 39.0856   4
   2  -2  -5 1406.45 44.6382   1
   2  -2  -5 1401.60 43.6083   5
   2  -2  -5 1424.45 31.1584   3
   0   2  -5 1310.61 47.9581   4
  -2   0  -5 1383.64 44.6215   3
  -2   0  -5 1418.97 36.7094   5
  -2   0  -5 1362.48 39.0897   2
   0   2  -5 1424.20 38.1235   3
   0  -2   5 1401.42 45.6977   5
  -2   2   5 1389.70 43.8604   4
   2   0   5 1387.73 46.2952   1
   0  -2   5 1419.40 47.5483   4
   2   0   5 1362.47 38.4970   4
  -2   2   5 1353.55 41.3452   2
  -2   1  -5 -1.1250 5.08684   5
   1  -2  -5 9.86508 8.74594   1
   1   1  -5 -1.9199 7.28930   4
   1  -2  -5 -5.0777 4.02224   4
   1   1  -5 -5.6580 6.87126   4
  -2   1  -5 -8.5365 5.11307   4
  -2   1  -5 0.49770 5.71891   3
  -2   1  -5 12.5770 6.47882   2
   1  -2  -5 -5.6950 3.78484   5
   2  -1   5 -7.1038 5.90760   4
  -1  -1   5 9.01218 7.38384   5
  -1  -1   5 -3.7529 6.45939   4
  -1   2   5 -0.3262 4.82821   4
  -1   2   5 3.09826 6.87108   2
   2  -1   5 14.5378 8.56853   1
   2   0  -5 1296.08 32.7562   1
   0  -2  -5 1318.48 47.6643   1
  -2   2  -5 1318.23 45.4470   5
  -2   2  -5 1401.46 34.2256   3
   2   0  -5 1378.02 44.9217   4
   0  -2  -5 1374.77 36.0021   3
  -2   2  -5 1373.69 47.1197   4
  -2   2  -5 1376.16 41.4817   2
   2   0  -5 1371.49 44.8769   4
   2  -2   5 1420.28 42.6405   1
  -2   0   5 1336.79 42.9455   5
   2  -2   5 1360.32 47.0604   4
   2  -2   5 1379.63 46.3645   5
  -2   0   5 1419.77 44.0811   2
   3  -1  -5 -3.5570 7.80792   1
  -1  -2  -5 3.50903 11.3319   1
  -1  -2  -5 10.3637 9.14162   3
   3  -1  -5 -2.0037 8.91777   4
  -2   3  -5 23.5572 11.9417   2
  -2   3  -5 17.6448 10.4725   4
   2  -3   5 9.83615 9.01204   1
  -3   1   5 0.79567 8.05378   5
   1   2   5 11.8127 14.1819   1
   2  -3   5 8.68032 8.94249   5
  -3   1   5 4.38820 8.35247   2
  -2  -2  -5 7.03584 13.3992   1
  -2   4  -5 12.9598 13.8091   4
  -2   4  -5 -21.801 12.5136   2
   4  -2  -5 1.15332 11.8877   4
   4  -2  -5 8.26530 13.0559   1
  -4   2   5 -9.8548 9.77117   2
   2  -4   5 -3.9647 9.65736   1
   2  -4   5 -2.8805 9.40540   5
   2   2   5 5.35717 14.7617   1
  -4   2   5 -9.3672 9.03041   5
   5  -3  -5 36.2421 18.3882   1
  -5   3   5 5.96301 14.8398   2
   2  -5   5 7.74254 10.0105   5
   4  -3  -5 13.8111 13.7962   1
  -1   4  -5 39.1557 17.5226   4
  -3  -1  -5 -7.5595 7.40606   5
   4  -3  -5 -1.1080 10.6914   5
  -4   3   5 -1.7740 12.4708   2
   3   1   5 10.5826 15.6347   1
   3   1   5 -8.2814 8.22236   4
   1  -4   5 59.4212 15.4472   5
   0   3  -5 21.5948 11.3827   3
  -3   0  -5 -14.556 8.66927   2
   3  -3  -5 -10.243 6.02325   5
  -3   0  -5 9.23873 7.31536   5
   0   3  -5 -1.4852 11.9477   4
  -3   0  -5 9.17770 12.5513   3
   3  -3  -5 3.40296 10.7232   1
   0  -3   5 -3.9300 7.59704   5
   3   0   5 -5.8834 7.93508   4
  -3   3   5 -3.4637 10.1661   2
   3   0   5 -12.030 11.0237   1
  -3   1  -5 0.02777 8.94714   3
   1   2  -5 -1.7209 9.06968   4
   2  -3  -5 0.79707 6.20439   5
   1   2  -5 7.53437 10.8246   4
  -3   1  -5 -8.2608 6.51490   2
   2  -3  -5 -8.4751 8.85093   1
  -3   1  -5 -13.584 6.40086   5
   3  -1   5 -1.5474 7.59342   4
  -2   3   5 -3.7466 8.29903   2
  -1  -2   5 13.5078 10.0777   5
   3  -1   5 11.5548 10.6849   1
  -3   2  -5 1.15812 10.2909   4
  -3   2  -5 -3.4047 7.63761   2
   2   1  -5 -15.697 7.94209   4
  -3   2  -5 -7.9396 6.94651   5
  -3   2  -5 -4.7206 7.58153   3
   1  -3  -5 12.8259 11.1244   1
   1  -3  -5 -5.6207 4.18805   5
   1  -3  -5 2.87167 4.70604   5
   3  -2   5 6.91568 9.88964   1
  -2  -1   5 5.49725 9.12453   5
  -1   3   5 -6.4232 5.09804   4
   3  -2   5 -9.0661 7.74728   4
   3  -2   5 15.7728 8.62516   5
  -1   3   5 -1.2859 5.57471   4
  -3   3  -5 -8.1264 9.95020   4
   3   0  -5 -3.5303 10.2113   4
   3   0  -5 6.35718 8.41624   1
  -3   3  -5 -3.7004 9.84774   2
   0  -3  -5 -17.279 10.0440   1
  -3   0   5 0.44541 9.72890   2
  -3   0   5 4.84519 9.72038   5
   3  -3   5 1.70342 10.8561   1
   3  -3   5 -16.248 6.33127   5
  -3   4  -5 -17.385 12.0598   2
  -3   4  -5 1.13243 12.1139   4
   4  -1  -5 13.9275 13.0261   4
   4  -1  -5 14.5498 12.3551   1
  -1  -3  -5 8.53781 15.1342   1
   3  -4   5 -6.9122 11.4512   1
   1   3   5 -11.896 15.6130   1
  -4   1   5 -2.4131 11.5799   2
  -4   1   5 -2.2090 9.96000   5
   3  -4   5 5.42709 10.1111   5
  -3   5  -5 -40.041 16.2011   2
  -3   5  -5 5.27695 17.7348   4
   5  -2  -5 -26.584 13.7397   1
   3  -5   5 16.2853 15.2685   1
   3  -5   5 -4.1452 12.4395   5
  -5   2   5 -14.274 10.5463   2
  -5   2   5 -18.228 11.4424   5
   6  -3  -5 -3.0979 16.6430   1
  -3   6  -5 22.7087 26.7288   2
  -6   3   5 4.73931 18.8326   2
   3  -6   5 -24.936 13.5242   5
   7  -4  -5 18.2344 28.6313   1
  -3   7  -5 57.8413 42.2588   2
  -7   4   5 -8.7253 24.7705   2
   3  -7   5 -20.646 15.1644   5
  -2   6  -5 254.517 50.8591   2
   6  -4  -5 165.148 36.1149   1
   2  -6   5 211.533 29.8254   5
  -6   4   5 198.186 35.4509   2
  -4  -1  -5 -9.1456 9.71718   5
   5  -4  -5 -20.022 14.3748   1
   1  -5   5 22.3348 12.7261   5
  -5   4   5 13.0401 18.0709   2
   0   4  -5 461.481 34.6568   4
   4  -4  -5 388.764 40.4144   1
  -4   0  -5 504.237 39.1192   2
  -4   0  -5 499.213 31.1462   5
   4  -4  -5 363.974 37.0568   5
   4   0   5 590.011 38.2332   4
  -4   4   5 499.345 39.1996   2
   4   0   5 429.600 43.4168   1
   0  -4   5 503.552 32.2654   5
   3  -4  -5 14.4268 13.6015   1
   1   3  -5 -2.7056 11.7245   4
  -4   1  -5 15.9314 13.2651   2
   3  -4  -5 3.88271 9.23768   5
  -4   1  -5 -2.1845 8.60714   5
  -1  -3   5 4.24678 9.62382   5
   4  -1   5 -4.3109 12.0860   1
  -3   4   5 25.3548 16.7750   2
   4  -1   5 4.29322 11.6753   4
   2  -4  -5 -0.0990 12.1381   1
   2   2  -5 -13.263 9.63868   4
  -4   2  -5 6.36582 10.5024   5
  -4   2  -5 -3.3417 9.96561   2
   2  -4  -5 -2.6240 7.81155   5
  -2   4   5 17.6745 11.6436   4
  -2   4   5 16.8977 14.7191   2
   4  -2   5 -6.2328 10.5435   4
   4  -2   5 -0.1023 13.1185   1
  -2  -2   5 -1.1225 10.5887   5
   3   1  -5 8.62998 11.0236   4
  -4   3  -5 -4.3774 10.9802   2
   1  -4  -5 10.6986 14.0471   1
   1  -4  -5 18.7638 7.55063   5
  -1   4   5 -4.9273 8.54330   4
  -3  -1   5 -1.5930 11.6803   5
   4  -3   5 26.3012 14.2410   1
   4   0  -5 483.316 44.6093   4
  -4   4  -5 546.789 49.0220   2
  -4   0   5 457.712 41.4907   5
  -4   0   5 472.115 44.4183   2
   4  -4   5 487.400 38.0809   1
  -4   5  -5 -12.289 18.2041   4
  -4   5  -5 8.57181 19.5319   2
  -5   1   5 -14.084 13.1414   5
   4  -5   5 8.99019 14.1625   1
  -5   1   5 -8.2221 13.5740   2
   4  -5   5 -14.032 13.0652   5
  -4   6  -5 227.808 47.7341   2
   4  -6   5 244.120 38.7585   5
  -6   2   5 249.659 39.9555   2
   4  -6   5 254.516 38.1689   1
  -4   7  -5 19.0480 38.4416   2
  -7   3   5 -3.0925 23.6112   2
   4  -7   5 -8.2214 20.4626   5
   7  -5  -5 11.0015 28.4142   1
  -2   7  -5 17.6735 39.7706   2
  -7   5   5 -9.0729 22.8142   2
   6  -5  -5 -36.661 20.5587   1
  -5  -1  -5 4.01127 14.7831   5
   1  -6   5 1.49790 10.8051   5
  -6   5   5 -4.1880 21.5927   2
   5  -5  -5 3.84877 18.7079   5
  -5   0  -5 14.6130 13.4279   5
   5  -5  -5 -4.0007 18.5932   1
  -5   5   5 -33.411 14.8625   2
   0  -5   5 -5.5621 9.55381   5
   4  -5  -5 1.55738 14.2814   5
   4  -5  -5 5.46051 17.3152   1
  -5   1  -5 -7.5603 11.7720   5
  -5   1  -5 28.8841 18.2086   2
  -4   5   5 24.6876 21.4119   2
  -1  -4   5 18.3298 11.1899   5
   5  -1   5 23.1136 19.6691   1
  -5   2  -5 22.8458 16.4630   2
   3  -5  -5 -0.3942 10.4682   5
   3  -5  -5 5.40456 15.3499   1
  -5   2  -5 -4.7173 11.7786   5
  -3   5   5 19.0590 20.7214   2
  -2  -3   5 -0.9943 11.2830   5
   5  -2   5 26.5297 16.0932   4
   5  -2   5 0.03860 16.3701   1
  -5   3  -5 3.81026 15.3237   2
   2  -5  -5 0.57613 15.2056   1
   2  -5  -5 2.56541 8.40546   5
   5  -3   5 17.4519 16.7524   1
  -3  -2   5 2.90066 12.6536   5
  -2   5   5 6.05104 19.4841   2
   1  -5  -5 11.9042 7.02213   5
  -5   4  -5 9.45624 16.5929   2
  -4  -1   5 -9.0152 14.0050   5
   5  -4   5 -0.3838 15.0263   1
  -5   5  -5 -21.651 18.2167   2
  -5   0   5 5.24774 18.6019   2
  -5   0   5 -23.408 12.3754   5
   5  -5   5 -14.873 15.6494   1
  -5   6  -5 -14.412 23.8070   2
  -6   1   5 7.23825 18.3756   5
   5  -6   5 -22.021 18.0881   1
  -6   1   5 -5.7686 21.0630   2
  -5   7  -5 14.2157 36.0844   2
   5  -7   5 -7.1026 22.1918   5
  -7   2   5 10.7489 25.9415   2
  -6   0  -5 -4.3321 15.2533   5
   6  -6  -5 59.2353 29.4092   1
   0  -6   5 -12.624 10.2908   5
  -6   6   5 24.5106 31.8776   2
  -6   1  -5 7.35997 15.5482   5
  -6   1  -5 39.7214 23.7021   2
   5  -6  -5 -7.9902 16.9391   5
   5  -6  -5 11.9172 23.8019   1
  -5   6   5 12.8619 27.3358   2
  -1  -5   5 -9.8846 9.28622   5
  -6   2  -5 216.458 36.6042   2
   4  -6  -5 198.248 32.0786   5
  -6   2  -5 191.948 33.9296   5
   4  -6  -5 231.847 40.1131   1
  -4   6   5 186.177 42.1394   2
  -2  -4   5 224.361 24.3873   5
   6  -2   5 249.832 43.3169   1
   3  -6  -5 21.0695 21.4215   1
   3  -6  -5 16.7774 14.0814   5
  -6   3  -5 -4.2823 16.2412   2
   6  -3   5 30.0066 24.3041   1
  -3   6   5 12.0710 28.8562   2
  -3  -3   5 -7.0910 13.0491   5
   2  -6  -5 215.689 24.0589   5
  -6   4  -5 243.172 37.6161   2
   6  -4   5 246.829 41.3292   1
  -4  -2   5 238.151 34.1506   5
  -2   6   5 278.536 53.3092   2
  -6   5  -5 6.66229 22.9374   2
  -5  -1   5 -24.357 15.2989   5
   6  -5   5 11.6066 19.4931   1
  -6   6  -5 4.44293 24.4785   2
   6  -6   5 31.8882 23.5920   1
  -6   0   5 1.36368 20.1027   5
   5  -7  -5 -7.1825 19.6714   5
   5  -7  -5 -21.262 23.5299   1
  -7   2  -5 1.96421 24.8185   2
  -7   2  -5 23.1689 21.8674   5
  -5   7   5 2.40255 33.6155   2
  -7   3  -5 15.9753 23.8845   2
   4  -7  -5 -4.1442 27.6799   1
   4  -7  -5 -6.6826 15.6393   5
  -3  -4   5 -13.023 9.74920   5
   7  -3   5 32.4506 30.0719   1
  -4   7   5 15.3444 33.5286   2
   3  -7  -5 -13.477 12.7761   5
  -7   4  -5 -3.4081 20.2661   2
  -3   7   5 -56.264 28.9208   2
  -4  -3   5 -18.268 14.6615   5
   7  -4   5 -11.582 24.6200   1
  -7   5  -5 -19.544 21.1573   2
   7  -5   5 -35.161 20.4886   1
  -2   7   5 28.3365 39.5072   2
   0   0  -6 384.156 22.4256   4
   0   0   6 379.488 22.6875   4
   0   0   6 388.463 23.0262   4
   0   1  -6 364.418 26.0704   4
  -1   0  -6 374.024 18.7580   3
  -1   0  -6 360.804 21.2669   1
  -1   0  -6 382.348 17.2413   5
   1  -1  -6 397.634 19.4658   5
   1  -1  -6 385.813 19.4846   4
   0   1  -6 360.426 17.3196   3
   0   1  -6 395.995 27.2602   4
   1  -1  -6 341.520 20.2306   1
  -1   0  -6 360.079 18.7408   4
   1   0   6 388.692 22.9096   1
   1   0   6 379.177 17.8226   4
   0  -1   6 343.716 24.4555   4
   1   0   6 353.263 19.0206   4
   0  -1   6 345.675 24.5903   5
   1   0  -6 397.704 23.2013   4
   0  -1  -6 372.808 13.7524   4
  -1   1  -6 411.649 23.7052   4
   0  -1  -6 373.433 15.9692   5
   1   0  -6 375.694 22.5903   4
   0  -1  -6 394.073 17.1635   3
  -1   1  -6 390.999 22.9886   4
   0  -1  -6 333.600 23.6480   1
   1   0  -6 392.322 19.1314   3
  -1   0   6 354.370 22.1660   4
  -1   0   6 399.076 22.6284   5
   1  -1   6 398.369 23.0263   4
  -1   0   6 383.597 18.3727   2
   1  -1   6 428.232 19.6753   1
   0   1   6 393.020 14.4750   4
   1  -1   6 377.559 22.9378   4
   0   1   6 366.841 17.2042   4
  -1   0   6 413.094 23.6871   4
  -1   2  -6 7407.69 126.704   4
   2  -1  -6 7631.72 119.702   5
  -1   2  -6 7567.92 126.795   4
   2  -1  -6 7777.38 108.674   3
  -1  -1  -6 7560.60 113.834   3
  -1  -1  -6 7394.42 127.222   1
   2  -1  -6 7580.48 111.915   1
   2  -1  -6 7551.84 119.421   4
   1  -2   6 7714.78 127.769   4
  -2   1   6 7482.43 118.093   5
   1  -2   6 6920.08 104.191   1
  -2   1   6 7490.76 108.723   2
   1  -2   6 7459.36 125.031   5
   1   1   6 7496.66 136.130   1
   3  -2  -6 208.373 23.8726   5
  -2  -1  -6 239.341 13.3982   5
  -2  -1  -6 188.693 22.9757   3
   3  -2  -6 234.385 25.6514   1
  -1   3  -6 206.348 26.6972   4
   3  -2  -6 263.465 28.2607   4
  -2  -1  -6 251.390 15.1899   5
  -2  -1  -6 238.568 27.3702   1
   2   1   6 270.928 31.0736   1
  -3   2   6 218.157 24.0108   5
   1  -3   6 252.095 17.7893   1
  -3   2   6 227.309 24.9462   2
   1  -3   6 220.145 25.0031   5
   0   2  -6 264.294 28.6501   4
   0   2  -6 270.298 28.8050   4
   2  -2  -6 309.943 21.1777   4
  -2   0  -6 296.078 19.0733   4
  -2   0  -6 303.197 22.1526   3
   2  -2  -6 323.874 15.3137   3
  -2   0  -6 284.160 17.5244   5
   2  -2  -6 312.232 21.9746   5
   0   2  -6 325.601 19.5463   3
   2  -2  -6 298.039 22.1168   1
   0  -2   6 336.661 26.3011   4
   2   0   6 255.131 25.3822   1
   0  -2   6 276.835 25.4382   5
   2   0   6 285.115 19.6750   4
  -2   2   6 305.859 21.0744   2
  -2   2   6 217.817 20.9919   4
  -2   1  -6 7722.52 113.570   3
   1   1  -6 7566.17 127.322   4
  -2   1  -6 7592.72 120.117   4
   1  -2  -6 7886.38 104.243   4
   1   1  -6 7566.09 125.680   4
   1  -2  -6 7699.32 106.698   5
   1  -2  -6 7407.09 123.315   1
  -2   1  -6 7631.56 116.576   5
  -1  -1   6 7592.45 122.613   5
  -1  -1   6 7681.77 125.370   4
   2  -1   6 7767.65 122.797   4
  -1   2   6 7710.88 111.867   2
   2  -1   6 7714.81 120.775   1
  -1   2   6 7524.95 106.556   4
  -2   2  -6 329.977 30.7021   4
  -2   2  -6 331.636 21.5276   2
   0  -2  -6 262.303 16.3462   3
  -2   2  -6 311.359 17.5088   3
   2   0  -6 304.667 23.5746   4
   2   0  -6 313.554 24.0814   4
  -2   2  -6 266.195 25.1685   5
   2   0  -6 296.069 15.9969   1
   0  -2  -6 326.944 26.1557   1
  -2   0   6 314.512 22.2585   2
   2  -2   6 324.972 25.2865   4
   2  -2   6 316.075 28.3277   5
   2  -2   6 295.441 21.2708   1
  -2   0   6 306.413 22.4781   5
   3  -1  -6 210.438 21.6040   1
  -1  -2  -6 234.257 28.4826   1
   3  -1  -6 237.969 26.4141   4
  -2   3  -6 225.235 25.2272   4
  -2   3  -6 211.951 25.5562   2
  -1  -2  -6 221.835 24.3594   3
   2  -3   6 203.531 22.8344   1
   2  -3   6 208.871 26.0874   5
   1   2   6 193.754 29.6047   1
  -3   1   6 208.217 23.8638   2
  -3   1   6 232.953 26.3006   5
   4  -2  -6 171.524 28.6147   4
   4  -2  -6 160.918 25.3254   1
  -2   4  -6 158.853 29.4542   2
  -2   4  -6 177.793 29.3533   4
  -4   2   6 171.811 24.3670   2
   2  -4   6 146.987 23.6650   5
  -4   2   6 207.055 26.9969   5
   2   2   6 173.319 30.7519   1
   2  -4   6 132.854 20.1772   1
   5  -3  -6 82.9594 24.1258   1
  -5   3   6 89.2963 22.5536   2
   2  -5   6 108.153 23.1811   5
   4  -3  -6 122.016 24.8374   1
  -3  -1  -6 154.661 16.3962   5
  -1   4  -6 133.806 26.3402   4
   4  -3  -6 136.611 22.5525   5
   3   1   6 170.148 29.4752   1
  -4   3   6 202.072 27.9820   2
   1  -4   6 146.703 22.4028   5
   3   1   6 194.386 20.1394   4
   3  -3  -6 4444.63 100.658   5
   0   3  -6 4561.45 86.1399   3
   3  -3  -6 4587.09 102.600   1
  -3   0  -6 4531.94 83.9234   5
  -3   0  -6 4645.01 95.2603   2
  -3   0  -6 4513.49 104.947   3
   0   3  -6 4532.32 103.756   4
   3   0   6 4572.61 90.3669   4
   3   0   6 4549.26 105.983   1
   0  -3   6 4468.70 96.0916   5
  -3   3   6 4472.54 97.5960   2
   1   2  -6 209.694 25.4383   4
   2  -3  -6 257.543 29.5075   1
   2  -3  -6 243.532 23.8118   5
  -3   1  -6 195.379 23.4308   3
  -3   1  -6 270.495 24.2029   2
  -3   1  -6 255.129 24.1448   5
   3  -1   6 222.842 25.5106   1
  -1  -2   6 256.395 26.1648   5
   3  -1   6 281.730 27.6046   4
  -2   3   6 272.116 26.8556   2
   1  -3  -6 259.884 17.0555   5
   1  -3  -6 247.837 29.3261   1
  -3   2  -6 243.780 23.7714   2
   1  -3  -6 233.259 16.7186   5
  -3   2  -6 231.884 22.6499   3
   2   1  -6 213.958 24.9927   4
  -3   2  -6 362.671 36.0027   4
  -3   2  -6 196.376 23.7726   5
  -1   3   6 235.555 17.2212   4
  -2  -1   6 252.423 25.5934   5
   3  -2   6 221.893 26.1282   4
   3  -2   6 245.238 28.0140   1
  -1   3   6 235.624 17.2189   4
   0  -3  -6 4482.96 84.0863   3
   0  -3  -6 4667.98 107.003   1
  -3   3  -6 4466.28 96.6918   2
   3   0  -6 4458.69 100.542   4
  -3   3  -6 4475.45 108.108   4
   3  -3   6 4556.91 99.3719   1
  -3   0   6 4558.45 99.3140   5
  -3   0   6 4401.84 100.912   2
   3  -3   6 4547.44 107.588   5
   4  -1  -6 123.743 22.0517   1
   4  -1  -6 164.213 27.8276   4
  -3   4  -6 169.710 29.2325   2
  -3   4  -6 129.257 24.0784   4
   3  -4   6 165.417 28.5592   5
  -4   1   6 130.080 23.3643   5
  -4   1   6 142.043 25.7697   2
   3  -4   6 172.398 25.5359   1
   1   3   6 175.831 32.1132   1
  -3   5  -6 172.856 35.9239   2
   5  -2  -6 92.6329 23.0078   1
  -3   5  -6 132.691 30.6533   4
  -5   2   6 131.036 27.1241   2
   3  -5   6 146.727 28.6774   5
   3  -5   6 98.4716 21.9696   1
   6  -3  -6 1709.17 80.5182   1
  -3   6  -6 1656.94 96.3563   2
  -6   3   6 1650.89 80.2183   2
   3  -6   6 1689.88 77.3919   5
   7  -4  -6 56.1616 35.5521   1
  -3   7  -6 -0.0467 42.3204   2
  -7   4   6 68.8219 32.1454   2
   3  -7   6 38.7706 20.6621   5
  -2   6  -6 51.0111 36.7047   2
   6  -4  -6 118.484 32.4083   1
   2  -6   6 35.6852 17.6987   5
  -6   4   6 71.8019 26.8225   2
  -4  -1  -6 2172.10 60.9679   5
   5  -4  -6 2151.83 85.3093   1
  -5   4   6 2086.76 81.5346   2
   1  -5   6 2160.04 70.6301   5
   4  -4  -6 132.769 26.9363   1
   0   4  -6 60.7679 18.1447   4
  -4   0  -6 95.5297 17.3403   5
   4  -4  -6 65.5129 19.6390   5
  -4   0  -6 82.2060 21.8281   2
   0  -4   6 99.2304 18.4887   5
  -4   4   6 104.659 22.6574   2
   4   0   6 73.8035 24.3105   1
   4   0   6 80.2350 18.1158   4
  -4   1  -6 165.656 26.0194   2
   1   3  -6 147.268 23.7217   4
   3  -4  -6 159.841 27.2236   1
   3  -4  -6 136.742 22.2984   5
  -4   1  -6 142.389 22.3969   5
  -3   4   6 140.950 25.9927   2
  -1  -3   6 155.445 22.8880   5
   4  -1   6 163.820 27.9088   1
   4  -1   6 160.332 24.2989   4
   2  -4  -6 160.027 26.8463   1
  -4   2  -6 173.256 23.7821   2
   2   2  -6 143.874 21.8950   4
   2  -4  -6 160.325 20.3187   5
  -4   2  -6 183.601 27.9659   5
  -2   4   6 122.192 24.7531   2
   4  -2   6 128.850 24.3075   1
  -2   4   6 137.979 21.2053   4
   4  -2   6 178.027 28.0019   4
  -2  -2   6 175.935 24.0486   5
   1  -4  -6 136.614 14.3319   5
  -4   3  -6 168.090 25.9396   2
   1  -4  -6 161.144 28.2886   1
   3   1  -6 176.173 25.6605   4
  -3  -1   6 196.472 26.7500   5
  -1   4   6 160.094 17.6639   4
   4  -3   6 102.955 21.9953   1
   4   0  -6 121.971 24.3616   4
   0  -4  -6 83.6695 23.1088   1
  -4   4  -6 103.006 24.8558   2
  -4   0   6 104.082 23.8676   2
   4  -4   6 83.7049 22.4803   1
  -4   0   6 131.659 24.3346   5
  -4   5  -6 2102.78 86.6013   2
   4  -5   6 2106.75 90.1154   5
   4  -5   6 2026.71 78.0482   1
  -5   1   6 2052.17 83.1916   2
  -5   1   6 2162.97 83.0156   5
  -4   6  -6 5.60058 29.0207   2
   4  -6   6 52.4212 25.9072   5
   4  -6   6 66.8420 25.6764   1
  -6   2   6 11.4002 19.3234   2
  -4   7  -6 75.3137 46.7973   2
   4  -7   6 21.4009 22.9566   5
  -7   3   6 -4.2519 23.6956   2
  -2   7  -6 1043.19 123.672   2
   7  -5  -6 782.456 77.2650   1
  -5  -1  -6 70.4296 19.2881   5
   6  -5  -6 61.3423 29.6624   1
  -6   5   6 84.6384 34.4183   2
   1  -6   6 78.5937 20.1272   5
  -5   0  -6 57.6809 18.5114   5
   5  -5  -6 40.2522 22.6748   1
   5  -5  -6 87.6910 24.7904   5
  -5   5   6 68.4328 25.2491   2
   0  -5   6 85.9115 17.3310   5
   4  -5  -6 2346.26 85.8824   5
  -5   1  -6 2275.63 76.9409   5
   4  -5  -6 2160.28 86.9207   1
  -5   1  -6 2157.26 81.1166   2
  -4   5   6 2168.99 86.2924   2
   5  -1   6 2141.08 86.9052   1
  -1  -4   6 2174.98 65.4477   5
   3  -5  -6 118.437 26.2684   1
   3  -5  -6 97.5390 21.3816   5
  -5   2  -6 159.611 26.9105   2
  -5   2  -6 96.5119 23.2369   5
  -3   5   6 97.3860 26.1002   2
   5  -2   6 79.9050 23.0041   4
  -2  -3   6 89.9971 18.8196   5
   5  -2   6 113.676 27.3063   1
  -5   3  -6 89.4263 21.7653   2
   2  -5  -6 104.236 24.8122   1
   2  -5  -6 82.3885 16.3889   5
   5  -3   6 67.5738 22.2726   1
  -3  -2   6 78.1992 21.4079   5
  -2   5   6 78.6122 26.5845   2
  -5   4  -6 2274.22 82.3743   2
  -4  -1   6 2278.87 80.8317   5
   5  -4   6 2178.67 85.5059   1
  -5   5  -6 34.2920 24.2747   2
  -5   0   6 99.9949 29.5620   2
  -5   0   6 122.622 27.5242   5
   5  -5   6 84.5107 27.1555   1
  -5   6  -6 89.1657 35.1313   2
  -6   1   6 97.1324 31.9865   2
  -6   1   6 41.7789 24.4630   5
   5  -6   6 106.273 32.4301   1
  -5   7  -6 798.605 88.5203   2
   5  -7   6 930.724 73.5269   5
  -7   2   6 977.043 92.4330   2
   6  -6  -6 30.7257 31.4520   1
  -6   0  -6 75.9915 24.0771   5
   0  -6   6 50.8597 14.8456   5
  -6   6   6 116.959 39.1304   2
  -6   1  -6 83.4806 28.4701   2
  -6   1  -6 108.376 27.7482   5
   5  -6  -6 52.3451 24.0141   5
   5  -6  -6 53.8249 28.9580   1
  -1  -5   6 74.0898 16.0295   5
  -5   6   6 19.1155 27.2793   2
   4  -6  -6 44.1946 22.3767   1
  -6   2  -6 -0.6854 19.5937   2
  -6   2  -6 13.6110 17.5026   5
   4  -6  -6 26.3801 17.9277   5
  -4   6   6 46.4957 30.2258   2
   6  -2   6 21.0190 25.0750   1
  -2  -4   6 36.4050 14.2839   5
   3  -6  -6 1554.90 63.0262   5
  -6   3  -6 1622.85 74.3592   2
   3  -6  -6 1550.65 81.2399   1
  -3  -3   6 1470.85 60.1490   5
   6  -3   6 1528.72 80.0519   1
  -3   6   6 1735.69 91.9190   2
  -6   4  -6 12.7681 19.7062   2
   2  -6  -6 61.6996 14.0580   5
   6  -4   6 38.5249 23.2777   1
  -4  -2   6 61.0114 22.8254   5
  -2   6   6 68.5466 34.0146   2
  -6   5  -6 91.2129 29.9472   2
  -5  -1   6 74.3933 24.8117   5
   6  -5   6 103.142 32.0173   1
  -6   6  -6 -33.021 23.5929   2
  -6   0   6 32.0205 23.9814   5
   6  -6   6 78.6898 31.7548   1
   5  -7  -6 991.481 79.1124   1
  -7   2  -6 895.970 70.4467   2
  -7   2  -6 978.640 69.3293   5
  -5   7   6 826.024 89.9032   2
   4  -7  -6 51.0359 22.2342   5
  -7   3  -6 42.8042 27.8215   2
   4  -7  -6 68.5439 35.5320   1
   7  -3   6 61.2797 31.4377   1
  -4   7   6 45.3851 37.7645   2
  -3  -4   6 48.0916 15.7873   5
   3  -7  -6 45.9465 16.8420   5
  -7   4  -6 70.3554 27.8801   2
   7  -4   6 16.2381 26.1478   1
  -4  -3   6 66.3433 21.6537   5
  -3   7   6 102.962 43.5440   2
  -7   5  -6 955.294 69.4337   2
   7  -5   6 667.525 78.0524   1
  -2   7   6 1053.85 105.125   2
   0   0  -7 8.15561 8.46136   5
   0   0  -7 0.54307 7.60035   4
   0   0  -7 -7.1230 6.08891   4
   0   0  -7 -2.9219 5.14779   3
   0   0   7 -7.3019 7.95094   4
   0   0   7 -10.522 8.31233   4
   0   1  -7 2777.01 70.9171   4
   1  -1  -7 2839.75 60.2025   1
  -1   0  -7 2879.39 58.1397   4
   1  -1  -7 2887.63 49.5643   3
  -1   0  -7 2848.99 55.9975   3
  -1   0  -7 2818.71 61.4024   1
  -1   0  -7 2823.68 52.8124   5
   0   1  -7 2699.04 50.7103   3
   0   1  -7 2809.35 69.8728   4
   1  -1  -7 2795.36 56.6826   5
   1  -1  -7 2869.68 57.0430   4
   1   0   7 2767.43 57.2789   4
   1   0   7 2789.90 53.7753   4
   0  -1   7 2804.30 67.7986   5
   1   0   7 2851.31 64.5530   1
  -1   1   7 2796.59 58.1769   4
   0  -1   7 2788.92 69.1412   4
  -1   1  -7 2799.72 63.7295   5
   0  -1  -7 2871.64 52.4528   3
   0  -1  -7 2899.05 48.0284   4
   1   0  -7 2814.60 63.1206   4
   1   0  -7 2816.74 54.7519   3
   0  -1  -7 2776.50 67.0577   1
   0  -1  -7 2847.07 51.7772   5
  -1   1  -7 2805.59 65.6137   4
  -1   1  -7 2793.42 73.7645   4
  -1   1  -7 2914.88 52.2377   3
   0   1   7 2832.81 48.0374   4
   0   1   7 2833.83 52.8572   4
  -1   0   7 2878.29 52.6675   2
  -1   0   7 2854.58 64.9323   4
   1  -1   7 2844.60 64.3875   4
   1  -1   7 2869.09 65.7737   4
   1  -1   7 2976.51 56.8702   1
  -1   0   7 2826.83 64.3437   4
  -1   0   7 2826.94 62.6436   5
  -1  -1  -7 -3.3009 2.95848   5
  -1   2  -7 -12.391 6.72735   4
   2  -1  -7 -12.592 5.97106   4
  -1  -1  -7 -7.8008 5.92178   3
   2  -1  -7 3.82433 7.10813   3
  -1  -1  -7 0.71811 4.66665   5
   2  -1  -7 -3.7279 5.75559   5
  -1   2  -7 -5.7270 8.45220   4
  -1   2  -7 -4.4461 5.55530   3
  -1  -1  -7 7.61120 10.7800   1
   2  -1  -7 -16.533 5.72500   1
   1  -2   7 11.8507 9.32769   4
   1  -2   7 -10.266 6.12983   5
   1   1   7 -10.122 9.03543   1
  -2   1   7 -3.4157 5.71878   2
  -2   1   7 1.78772 6.51797   5
   1  -2   7 -6.2139 4.40460   1
  -2  -1  -7 1730.01 38.4671   5
   3  -2  -7 1634.01 57.1171   4
   3  -2  -7 1742.93 58.9602   5
  -1   3  -7 1701.06 64.2039   4
  -2  -1  -7 1732.83 61.6660   1
  -2  -1  -7 1619.75 56.3082   3
  -2  -1  -7 1666.06 34.8292   5
   3  -2  -7 1578.07 54.0624   1
  -3   2   7 1643.74 51.9226   2
  -3   2   7 1613.69 56.2000   5
   1  -3   7 1776.17 60.2347   5
   1  -3   7 1687.88 42.7767   1
   2   1   7 1682.86 64.7233   1
   2   1   7 1684.77 38.9190   4
  -2   0  -7 18.6261 9.52211   3
  -2   0  -7 21.9433 8.12553   2
   0   2  -7 37.8463 14.5720   4
  -2   0  -7 42.5894 10.3345   4
   2  -2  -7 30.2332 7.26504   3
   2  -2  -7 23.5059 9.30760   4
   2  -2  -7 22.2934 11.2537   1
   0   2  -7 12.9706 8.01530   3
  -2   0  -7 26.3259 7.53673   5
   0   2  -7 1.14841 11.1401   4
   2  -2  -7 19.9918 8.61096   5
   2   0   7 37.2384 10.2265   4
  -2   2   7 34.3499 10.1808   2
   2   0   7 22.9149 11.5318   1
   0  -2   7 31.4341 12.7974   5
  -2   2   7 31.5083 10.8171   4
   0  -2   7 12.1161 11.5140   4
  -2   1  -7 -4.8965 5.62923   3
   1  -2  -7 -7.6989 3.91741   4
   1  -2  -7 -7.1647 7.94202   1
   1   1  -7 6.01530 9.84407   4
  -2   1  -7 1.04230 6.87061   4
   1   1  -7 0.77138 9.78905   4
  -2   1  -7 -0.8423 3.27262   2
   1  -2  -7 -3.0014 4.49833   3
   1   1  -7 3.85731 7.05814   3
   1  -2  -7 -1.5612 4.60977   5
  -2   1  -7 1.21376 6.56751   5
   2  -1   7 5.13966 7.51423   1
  -1  -1   7 -6.5474 7.15038   4
  -1  -1   7 -1.3358 8.61386   5
  -1   2   7 3.31580 6.87109   2
  -1   2   7 4.39994 5.91363   4
   2  -1   7 -2.2157 6.80763   4
  -2   2  -7 30.3138 11.9787   5
   2   0  -7 27.8640 11.4755   4
   0  -2  -7 21.2166 12.5458   1
   2   0  -7 14.4160 9.82147   4
   2   0  -7 20.4979 7.48770   1
  -2   2  -7 27.1108 10.3319   4
  -2   2  -7 19.2023 9.40268   2
  -2   2  -7 38.1597 9.32894   3
  -2   0   7 28.6187 10.7153   5
   2  -2   7 42.0895 11.6072   5
  -2   0   7 23.2373 9.91344   2
   2  -2   7 38.3023 10.8479   1
   2  -2   7 30.4657 11.9452   4
   3  -1  -7 1666.63 57.9597   4
   3  -1  -7 1729.16 49.6441   1
  -2   3  -7 1563.56 54.7356   2
  -1  -2  -7 1624.86 61.5694   1
  -1  -2  -7 1662.47 52.1481   3
  -2   3  -7 1472.02 58.6799   4
   2  -3   7 1742.30 60.9303   5
  -3   1   7 1641.52 53.3769   2
  -3   1   7 1667.83 58.0656   5
   2  -3   7 1674.82 50.7025   1
   1   2   7 1447.31 64.6600   1
  -2  -2  -7 3.85195 9.94329   3
   4  -2  -7 17.6290 12.8685   1
  -2  -2  -7 3.97106 15.3107   1
  -2   4  -7 -12.275 14.2701   2
  -2   4  -7 24.1714 17.1279   4
   2   2   7 2.32607 16.6434   1
  -4   2   7 -6.1265 9.71871   2
   2  -4   7 5.06856 5.84827   1
   2  -4   7 -5.9407 9.95351   5
   5  -3  -7 803.894 51.6762   1
  -5   3   7 861.602 51.1936   2
   2  -5   7 853.805 50.1831   5
   4  -3  -7 1174.76 57.8030   5
  -3  -1  -7 1142.78 36.2680   5
  -1   4  -7 1172.49 58.7500   4
   4  -3  -7 1212.06 56.4508   1
   3   1   7 1185.59 39.4291   4
   1  -4   7 1112.04 51.0345   5
   3   1   7 1138.33 59.9317   1
  -4   3   7 1153.02 52.3583   2
   0   3  -7 -6.0760 9.70224   3
  -3   0  -7 -15.059 6.34835   5
  -3   0  -7 -9.5515 9.71024   2
   0   3  -7 8.68602 15.3157   4
  -3   0  -7 -6.6240 10.4597   3
   3  -3  -7 -10.857 10.0190   1
   3  -3  -7 -7.9512 8.17792   5
   3   0   7 0.79736 9.17831   4
  -3   3   7 3.69954 10.8112   2
   0  -3   7 3.18472 10.3972   5
   3   0   7 -1.2649 13.8099   1
  -3   1  -7 1657.05 53.3362   5
  -3   1  -7 1758.41 48.5383   2
   2  -3  -7 1627.25 58.0280   1
   2  -3  -7 1711.48 51.7887   5
  -3   1  -7 1677.10 55.9895   3
   1   2  -7 1671.43 59.8647   4
   3  -1   7 1685.53 57.0034   4
  -1  -2   7 1703.02 57.7115   5
  -2   3   7 1673.02 55.1246   2
   3  -1   7 1763.31 59.8720   1
   2   1  -7 1654.35 57.1303   4
  -3   2  -7 1703.58 57.6726   5
  -3   2  -7 1627.68 49.0117   2
  -3   2  -7 1753.79 61.2047   4
  -3   2  -7 1759.33 51.6705   3
   1  -3  -7 1663.86 41.7055   5
   1  -3  -7 1690.37 61.1521   1
   3  -2   7 1668.49 56.5376   1
  -2  -1   7 1715.55 57.5613   5
   3  -2   7 1609.70 60.2189   4
  -1   3   7 1698.65 42.3629   4
   0  -3  -7 24.5136 14.7872   1
   0  -3  -7 -0.1875 7.62834   3
  -3   3  -7 8.45852 11.5643   2
  -3   3  -7 -13.292 8.74116   4
   3   0  -7 -6.6313 10.9952   4
  -3   0   7 3.35748 10.0850   2
   3  -3   7 -2.6665 8.69880   5
   3  -3   7 -3.2979 11.4542   1
  -3   0   7 16.0213 10.1641   5
   4  -1  -7 1219.86 58.0573   4
  -3   4  -7 1180.21 56.0193   2
   4  -1  -7 1240.04 49.1469   1
  -1  -3  -7 1155.19 56.7669   1
  -3   4  -7 1183.22 59.8116   4
   1   3   7 1114.17 63.2831   1
   3  -4   7 1089.64 56.9446   5
   3  -4   7 1229.63 52.8441   1
  -4   1   7 1180.54 54.2844   2
  -4   1   7 1217.57 57.0480   5
  -3   5  -7 894.022 59.6931   4
   5  -2  -7 776.831 47.5811   1
  -3   5  -7 823.128 59.5367   2
   3  -5   7 758.955 52.4486   5
  -5   2   7 873.980 52.6084   2
   3  -5   7 792.684 46.8831   1
  -3   6  -7 9.43427 28.5229   2
   6  -3  -7 5.89328 20.3984   1
  -6   3   7 -3.6317 19.9625   2
   3  -6   7 10.2370 16.4677   5
   7  -4  -7 345.543 53.7058   1
  -3   7  -7 343.551 69.2835   2
   3  -7   7 377.327 45.7576   5
  -7   4   7 394.871 56.0770   2
   6  -4  -7 37.3654 26.3797   1
  -6   4   7 68.9207 27.7168   2
   2  -6   7 31.3379 18.9516   5
  -4  -1  -7 -2.2920 9.68750   5
   5  -4  -7 27.8255 21.7762   1
   1  -5   7 13.6652 12.2299   5
  -5   4   7 -26.269 12.4575   2
  -4   0  -7 26.0889 11.4152   5
   0   4  -7 39.8759 17.0794   4
   4  -4  -7 44.3326 15.6275   5
  -4   0  -7 69.8607 21.1738   2
   4  -4  -7 50.7530 20.8639   1
   0  -4   7 22.0621 12.1367   5
  -4   4   7 26.2958 15.2228   2
   4   0   7 49.3812 22.7198   1
   4   0   7 22.8783 14.6650   4
   1   3  -7 1195.26 52.2039   3
  -4   1  -7 1222.39 50.7395   5
  -4   1  -7 1194.93 50.2859   2
   1   3  -7 1291.69 55.1759   4
   3  -4  -7 1235.67 53.0081   5
   3  -4  -7 1256.59 58.2983   1
   4  -1   7 1206.78 59.5786   1
  -3   4   7 1184.56 56.0905   2
  -1  -3   7 1203.85 50.9349   5
   4  -1   7 1218.91 54.4243   4
  -4   2  -7 -5.1849 9.46611   2
   2  -4  -7 1.72540 7.08670   5
   2   2  -7 -10.303 11.0422   4
   2  -4  -7 -8.3126 13.1689   1
  -4   2  -7 -4.7898 10.4701   5
  -4   2  -7 -3.4507 11.6935   3
   4  -2   7 -12.221 11.5042   4
  -2  -2   7 13.6658 12.1893   5
  -2   4   7 3.52180 9.55680   4
  -2   4   7 18.2043 14.9565   2
   4  -2   7 -8.5782 12.9007   1
   1  -4  -7 1196.11 34.8417   5
  -4   3  -7 1099.18 48.9686   2
   3   1  -7 1206.36 53.6970   4
   1  -4  -7 1147.45 56.8228   1
   4  -3   7 1179.01 55.8978   1
  -3  -1   7 1137.31 52.6257   5
   4   0  -7 31.4691 16.8682   4
  -4   4  -7 35.2629 17.5493   2
   0  -4  -7 22.1904 16.5395   1
   4  -4   7 36.9124 16.6447   1
  -4   0   7 -2.1675 14.3354   2
  -4   0   7 21.4633 15.1741   5
  -4   5  -7 44.9351 22.3514   2
   4  -5   7 6.58669 17.0389   5
   4  -5   7 -3.0319 13.8613   1
  -5   1   7 -7.1160 15.7053   2
  -5   1   7 -15.020 11.8904   5
  -4   6  -7 45.2624 34.9516   2
  -6   2   7 24.2531 22.5355   2
   4  -6   7 -0.8472 20.7430   5
  -4   7  -7 466.221 78.7191   2
  -7   3   7 495.418 63.0750   2
   4  -7   7 298.045 43.9537   5
   7  -5  -7 -32.044 27.2596   1
  -5  -1  -7 496.215 35.3766   5
   6  -5  -7 524.324 60.8654   1
  -6   5   7 517.347 58.5173   2
   1  -6   7 470.749 37.5072   5
   5  -5  -7 710.294 56.5506   1
   5  -5  -7 613.052 62.0578   5
  -5   0  -7 616.795 41.2300   5
  -5   5   7 624.741 60.2735   2
   0  -5   7 576.894 37.5323   5
  -5   1  -7 -6.6793 15.7081   2
   4  -5  -7 5.02972 14.7232   5
  -5   1  -7 -9.3279 12.2330   5
   4  -5  -7 -4.3524 17.3456   1
  -4   5   7 27.2217 21.2585   2
   5  -1   7 -12.944 18.2516   1
  -1  -4   7 14.2091 12.1955   5
  -5   2  -7 773.995 50.7954   5
  -5   2  -7 876.571 49.7152   2
   3  -5  -7 804.298 52.5388   1
   3  -5  -7 803.691 45.1176   5
   5  -2   7 895.121 57.9822   4
  -3   5   7 671.469 51.5921   2
  -2  -3   7 830.313 43.6019   5
   5  -2   7 756.780 52.4219   1
   2  -5  -7 850.004 39.2357   5
   2  -5  -7 824.205 54.1386   1
  -5   3  -7 859.465 48.0025   2
  -3  -2   7 890.139 50.3220   5
  -2   5   7 822.443 57.8676   2
   5  -3   7 879.661 56.1637   1
  -5   4  -7 -9.1553 13.8620   2
   1  -5  -7 -12.961 17.1933   1
   5  -4   7 -4.9429 14.8396   1
  -4  -1   7 -11.814 13.8543   5
  -5   5  -7 622.521 58.0708   2
   5  -5   7 746.487 55.4510   1
  -5   0   7 496.125 49.7396   5
  -5   6  -7 514.821 61.9964   2
  -6   1   7 552.429 60.9391   2
  -6   1   7 479.494 54.1180   5
   5  -6   7 418.541 51.9883   1
   7  -2  -7 25.3083 27.3067   3
  -5   7  -7 41.7499 42.8577   2
   5  -7   7 -26.418 23.6748   5
  -6   0  -7 -9.6091 15.8245   5
   6  -6  -7 -16.774 28.2455   1
  -6   6   7 -19.657 25.5693   2
   0  -6   7 -4.8005 11.4946   5
  -6   1  -7 451.429 46.2471   5
  -6   1  -7 422.909 50.8726   2
   5  -6  -7 506.192 60.6699   1
   5  -6  -7 512.310 57.2802   5
  -1  -5   7 488.779 32.9997   5
  -5   6   7 513.507 63.1020   2
  -6   2  -7 26.8857 21.3242   2
   4  -6  -7 31.5947 24.4951   1
   4  -6  -7 -1.7176 16.6321   5
  -6   2  -7 23.3209 19.4658   5
   6  -2   7 24.9418 25.6726   1
  -2  -4   7 45.6045 16.0617   5
  -4   6   7 32.9081 27.2758   2
   3  -6  -7 21.8964 13.6650   5
   3  -6  -7 25.6951 22.6144   1
  -6   3  -7 -6.0573 18.0634   2
  -3   6   7 51.3653 27.9841   2
  -3  -3   7 28.2901 16.3749   5
   6  -3   7 4.60102 21.0084   1
   2  -6  -7 33.6000 12.0729   5
  -6   4  -7 22.9602 19.1653   2
   6  -4   7 16.9135 22.0992   1
  -2   6   7 28.8969 30.9432   2
  -4  -2   7 4.64003 17.6700   5
  -6   5  -7 528.836 56.9703   2
  -5  -1   7 426.390 49.9378   5
   6  -5   7 418.429 52.1435   1
  -6   6  -7 1.92124 25.8025   2
   6  -6   7 21.2988 21.3599   1
  -6   0   7 29.8677 21.1121   5
   5  -7  -7 -13.902 28.7900   1
  -5   7   7 -3.2391 32.5444   2
   4  -7  -7 393.159 44.3558   5
   4  -7  -7 403.198 60.4296   1
  -7   3  -7 346.863 50.7920   2
  -4   7   7 406.815 70.7468   2
  -3  -4   7 374.681 33.7839   5
   7  -3   7 325.063 53.2404   1
   3  -7  -7 450.388 35.3480   5
  -7   4  -7 409.336 53.0091   2
  -4  -3   7 464.924 44.3171   5
  -3   7   7 319.615 61.9965   2
   7  -4   7 205.017 45.1195   1
  -7   5  -7 18.9946 23.7054   2
  -2   7   7 77.6829 41.9063   2
   0   0  -8 641.187 30.6715   4
   0   0  -8 613.720 29.9239   5
   0   0  -8 604.299 26.1149   1
   0   0  -8 648.826 22.7285   3
   0   0   8 579.742 30.5411   4
   0   0   8 654.522 30.9629   4
   1  -1  -8 205.878 21.1028   1
   0   1  -8 174.443 23.8174   4
  -1   0  -8 164.855 18.5973   1
   0   1  -8 142.479 20.8962   4
   0   1  -8 195.211 14.9427   3
  -1   0  -8 201.396 15.5441   5
   1  -1  -8 178.803 17.2511   5
   1  -1  -8 211.536 16.7760   4
   1  -1  -8 196.570 13.7401   3
  -1   0  -8 201.754 15.7047   3
  -1   0  -8 184.397 18.6446   4
   1   0   8 221.924 20.9579   4
   0  -1   8 147.394 20.5086   4
  -1   1   8 147.921 15.5444   4
   1   0   8 152.592 20.0025   1
   1   0   8 191.242 17.0653   4
   0  -1   8 177.491 22.6857   5
   1   0  -8 151.831 14.6697   3
   0  -1  -8 178.581 13.9203   3
   0  -1  -8 175.691 13.0508   4
   1   0  -8 212.066 24.6267   4
   0  -1  -8 198.360 22.9783   1
  -1   1  -8 210.074 22.1286   5
  -1   1  -8 199.996 17.0951   3
   1   0  -8 175.899 19.0880   4
  -1   1  -8 199.573 24.2897   4
   0  -1  -8 192.092 15.1070   5
   1  -1   8 199.061 20.4310   4
   0   1   8 198.545 18.2511   4
   1  -1   8 187.599 20.6154   4
  -1   0   8 159.975 20.1994   4
  -1   0   8 198.651 20.2133   5
   1  -1   8 181.540 17.2044   1
  -1   0   8 185.465 20.7855   4
   0   1   8 180.463 13.9666   4
  -1   0   8 212.856 17.6974   2
  -1   2  -8 640.325 37.6361   4
   2  -1  -8 628.507 28.5600   1
  -1  -1  -8 697.395 21.4234   5
  -1  -1  -8 660.016 18.3023   5
   2  -1  -8 674.448 27.5650   3
   2  -1  -8 639.183 32.7152   4
  -1  -1  -8 635.698 29.8350   3
  -1   2  -8 649.302 36.8695   4
   2  -1  -8 652.542 31.5428   5
  -1  -1  -8 706.005 37.7081   1
  -1   2  -8 659.086 24.7383   3
   1  -2   8 718.275 26.3860   1
   1   1   8 719.655 42.1609   1
   1  -2   8 686.305 37.0226   4
  -2   1   8 642.965 27.1394   2
  -2   1   8 625.987 31.7425   5
   1  -2   8 644.159 35.7243   5
   3  -2  -8 88.4993 18.3722   4
  -2  -1  -8 119.798 10.9344   5
  -2  -1  -8 111.381 12.2497   5
  -2  -1  -8 111.604 20.9342   3
   3  -2  -8 86.9940 16.2557   5
   3  -2  -8 94.0576 18.5974   1
  -2  -1  -8 118.936 22.4808   1
  -1   3  -8 85.9588 24.2861   4
  -1   3  -8 121.872 16.4842   3
   1  -3   8 106.013 14.2364   1
   2   1   8 91.0327 21.9411   1
   1  -3   8 63.0734 15.7946   5
  -3   2   8 85.4035 16.5064   2
   2  -2  -8 106.807 12.6574   3
  -2   0  -8 85.8331 11.7177   5
  -2   0  -8 95.5927 14.8598   4
   2  -2  -8 72.5812 13.1990   4
   0   2  -8 97.8405 14.5372   3
   0   2  -8 83.8913 20.5451   4
   2  -2  -8 88.4280 14.6775   5
   0   2  -8 89.4043 19.7388   4
  -2   0  -8 70.1642 13.9938   3
  -2   0  -8 95.6837 13.3304   2
   2  -2  -8 95.5796 17.6460   1
  -2   2   8 84.2657 13.8322   2
   0  -2   8 111.493 20.0351   4
   0  -2   8 75.7895 17.3624   5
   2   0   8 115.790 20.2156   1
  -2   2   8 76.5998 13.0581   4
   2   0   8 90.1117 14.9152   4
  -2   1  -8 700.203 31.7506   5
  -2   1  -8 610.139 31.7498   4
   1   1  -8 643.290 30.1689   3
   1  -2  -8 645.756 34.1022   1
   1  -2  -8 653.047 25.8205   5
   1   1  -8 681.491 37.4343   4
  -2   1  -8 662.638 29.3738   3
   1  -2  -8 662.566 23.3494   3
   1  -2  -8 720.456 25.3231   4
   1   1  -8 612.040 36.1582   4
  -2   1  -8 696.390 24.6320   2
  -1   2   8 657.334 26.4962   4
  -1  -1   8 632.102 35.4831   4
  -1   2   8 658.944 27.0378   2
  -1  -1   8 678.640 35.5548   5
   2  -1   8 621.677 32.6383   4
   2  -1   8 646.123 32.1580   1
   2  -1   8 721.164 32.5801   4
  -2   2  -8 77.9333 15.5443   5
   2   0  -8 96.8376 12.1815   1
   2   0  -8 79.5687 13.6719   3
   0  -2  -8 85.4587 6.67873   5
  -2   2  -8 110.054 15.8222   2
   2   0  -8 102.307 18.9166   4
   0  -2  -8 118.954 20.6240   1
   2   0  -8 104.276 17.3136   4
  -2   2  -8 95.8547 14.1466   3
  -2   2  -8 91.2021 16.3522   4
   2  -2   8 114.294 19.1674   5
   2  -2   8 96.7928 17.9620   4
  -2   0   8 100.286 15.9539   2
  -2   0   8 84.8283 15.1928   5
   2  -2   8 106.012 16.2643   1
   3  -1  -8 94.3259 19.6307   4
   3  -1  -8 112.740 17.6705   1
   3  -1  -8 99.4175 18.4721   3
  -1  -2  -8 88.5031 21.2050   1
  -1  -2  -8 94.4622 17.5663   3
  -2   3  -8 141.402 26.2967   4
  -2   3  -8 97.5301 18.2837   2
   2  -3   8 144.152 19.7801   1
   2  -3   8 110.926 19.4462   5
  -3   1   8 140.936 19.9809   2
  -3   1   8 92.2543 18.7748   5
   1   2   8 94.3948 24.5973   1
  -2   4  -8 226.677 34.9344   4
  -2  -2  -8 282.608 36.1191   1
   4  -2  -8 271.449 32.3089   1
  -2  -2  -8 197.257 27.5284   3
   4  -2  -8 232.273 27.0322   3
  -2   4  -8 234.217 34.6712   2
   2   2   8 221.810 36.1188   1
   2  -4   8 215.900 29.8175   5
  -4   2   8 204.231 26.6456   2
   5  -3  -8 49.8468 21.8115   1
   2  -5   8 74.5770 20.7196   5
  -5   3   8 89.2457 23.1501   2
  -3  -1  -8 93.2939 13.3125   5
   4  -3  -8 59.7081 16.3896   5
  -3  -1  -8 63.5890 19.7797   3
  -1   4  -8 76.7815 22.2766   4
   4  -3  -8 83.2021 21.3497   1
   3   1   8 54.5681 13.3991   4
  -4   3   8 93.3670 20.6784   2
   3   1   8 58.0649 23.8566   1
   1  -4   8 56.1508 17.8491   5
   0   3  -8 461.687 28.5875   3
   3  -3  -8 418.777 32.2663   5
  -3   0  -8 403.985 25.3094   5
   0   3  -8 421.170 40.5567   4
  -3   0  -8 432.125 29.4994   2
   3  -3  -8 414.869 37.7946   1
  -3   0  -8 412.248 39.0331   3
  -3   3   8 410.120 30.3868   2
   3   0   8 437.375 41.8976   1
   3   0   8 422.608 29.0050   4
   0  -3   8 445.181 33.8986   5
  -3   1  -8 95.9092 17.8416   3
   2  -3  -8 87.9060 14.3840   5
  -3   1  -8 122.522 16.7568   2
   1   2  -8 106.710 22.0776   4
   1   2  -8 126.287 19.8281   3
  -3   1  -8 96.3721 16.0721   5
   2  -3  -8 113.106 22.4830   1
  -2   3   8 122.413 19.2698   2
   3  -1   8 82.3978 19.7456   1
   3  -1   8 143.220 21.7335   4
  -1  -2   8 105.119 19.5550   5
   2   1  -8 101.161 20.9758   4
  -3   2  -8 121.920 17.9112   2
   1  -3  -8 105.076 13.2521   5
   1  -3  -8 110.762 23.1713   1
  -3   2  -8 105.504 19.7915   5
  -3   2  -8 102.821 17.2085   3
   3  -2   8 118.514 20.1704   4
  -2  -1   8 124.928 20.7598   5
  -1   3   8 100.510 18.3667   2
  -1   3   8 110.268 13.9481   4
   3  -2   8 110.110 19.8695   1
  -3   3  -8 440.909 32.0089   2
   0  -3  -8 366.413 24.6644   3
   3   0  -8 451.600 35.6986   4
   0  -3  -8 404.554 40.0154   1
  -3   0   8 456.675 33.8767   5
   3  -3   8 498.240 37.5826   5
  -3   0   8 425.759 38.5019   2
   3  -3   8 454.508 33.4721   1
   4  -1  -8 74.1365 20.9291   4
  -1  -3  -8 92.2466 23.6418   1
  -3   4  -8 74.7782 22.5426   4
  -3   4  -8 59.1700 20.3298   2
  -1  -3  -8 76.6648 18.6588   3
  -4   1   8 97.1976 22.5653   5
   3  -4   8 49.2142 17.6505   5
  -4   1   8 75.7001 20.9259   2
   1   3   8 74.7444 26.3449   1
   3  -4   8 57.5701 17.5017   1
   5  -2  -8 63.5072 20.2472   1
  -3   5  -8 50.4948 25.2804   2
  -3   5  -8 71.1145 23.5556   4
   5  -2  -8 50.0076 20.1647   3
   3  -5   8 57.8416 19.9013   1
   3  -5   8 82.7440 24.4292   5
  -5   2   8 67.5191 24.1206   2
  -3   6  -8 83.8491 37.5527   2
   6  -3  -8 215.528 39.2126   1
   3  -6   8 199.843 33.6774   5
  -6   3   8 214.930 39.9101   2
   7  -4  -8 51.2295 32.2365   1
  -3   7  -8 46.7515 45.6884   2
   3  -7   8 16.3940 22.0945   5
  -7   4   8 59.0311 31.6921   2
   6  -4  -8 68.4878 27.9400   1
  -6   4   8 6.52454 19.8954   2
   2  -6   8 7.64596 14.4724   5
  -4  -1  -8 203.065 22.7227   5
   5  -4  -8 195.621 35.9009   1
  -5   4   8 254.294 38.7007   2
   1  -5   8 230.428 30.0090   5
  -4   0  -8 55.9805 14.1039   5
  -4   0  -8 25.9591 16.2277   2
   4  -4  -8 40.6742 16.9400   5
   0   4  -8 49.7683 18.6174   4
   4  -4  -8 14.9272 17.4116   1
  -4   4   8 25.2786 16.9389   2
   0  -4   8 38.9265 14.7383   5
   4   0   8 39.1418 21.4167   1
   4   0   8 46.5384 16.3300   4
   1   3  -8 65.5049 20.0012   3
  -4   1  -8 96.2539 20.1240   2
   1   3  -8 49.1336 19.0737   4
   3  -4  -8 60.3739 21.6183   1
  -4   1  -8 40.5026 18.3489   3
  -4   1  -8 75.7989 16.5859   5
   3  -4  -8 78.4101 17.6378   5
  -3   4   8 58.5189 19.6226   2
  -1  -3   8 62.0651 18.7021   5
   4  -1   8 67.9249 22.1894   1
   4  -1   8 75.6217 19.6218   4
  -4   2  -8 264.780 32.8523   3
  -4   2  -8 228.921 28.6227   5
   2  -4  -8 204.644 22.7778   5
   2   2  -8 258.310 30.7572   4
   2  -4  -8 222.102 32.2475   1
  -4   2  -8 211.418 25.8904   2
   4  -2   8 229.218 30.0532   1
  -2   4   8 215.889 31.2526   2
  -2  -2   8 229.224 29.6993   5
   4  -2   8 231.009 31.7281   4
   1  -4  -8 46.5917 9.05749   5
   1  -4  -8 79.5663 22.6678   1
  -4   3  -8 117.101 22.0303   2
   3   1  -8 79.2378 20.2969   4
   4  -3   8 73.2133 20.7466   1
  -3  -1   8 21.5772 14.3969   5
  -4   4  -8 84.3524 22.4072   2
   0  -4  -8 29.4176 18.6280   1
   4   0  -8 24.0648 16.3585   4
   4  -4   8 9.88971 15.1301   1
  -4   0   8 67.5801 22.5495   2
  -4   0   8 33.1177 15.0874   5
  -4   5  -8 190.160 36.1982   2
   4  -5   8 209.349 31.9332   1
   4  -5   8 128.111 33.5865   5
  -5   1   8 223.852 36.8396   2
  -5   1   8 216.062 34.5716   5
   6  -2  -8 2.72346 17.5876   3
  -4   6  -8 60.4126 38.1517   2
   4  -6   8 34.4073 25.5328   5
  -6   2   8 37.4899 22.1610   2
  -4   7  -8 72.8049 43.3167   2
  -7   3   8 20.7095 24.2969   2
   4  -7   8 7.24134 22.9823   5
   7  -5  -8 107.438 40.8407   1
  -5  -1  -8 22.5566 15.0809   5
   6  -5  -8 12.0700 27.9771   1
   1  -6   8 30.7915 17.6973   5
  -6   5   8 1.54504 21.1076   2
   5  -5  -8 49.5487 27.1940   1
  -5   0  -8 6.02299 12.4290   5
   5  -5  -8 22.1312 20.1429   5
   5   0   8 60.7750 28.7963   1
   0  -5   8 16.5291 12.2471   5
  -5   5   8 71.3103 25.2076   2
   4  -5  -8 157.940 32.7656   1
   4  -5  -8 234.614 33.5385   5
  -5   1  -8 192.740 31.8977   2
  -5   1  -8 227.613 30.0074   5
  -4   5   8 172.257 33.6134   2
   5  -1   8 226.452 38.6697   1
  -1  -4   8 174.361 25.0112   5
   3  -5  -8 19.5920 17.9554   1
  -5   2  -8 97.7204 23.3860   5
   3  -5  -8 45.8197 15.2165   5
   2   3  -8 93.7404 25.4544   3
  -5   2  -8 45.9007 17.3611   2
  -2  -3   8 63.5290 19.0855   5
   5  -2   8 62.8003 23.6443   1
   5  -2   8 54.2611 22.8992   4
  -3   5   8 15.1672 19.2770   2
   2  -5  -8 71.9370 14.8573   5
   2  -5  -8 77.3171 24.4363   1
  -5   3  -8 62.2677 19.9537   2
  -2   5   8 45.3866 21.9522   2
  -3  -2   8 41.0578 18.8243   5
   5  -3   8 115.509 26.9396   1
   1  -5  -8 210.673 35.6359   1
  -5   4  -8 245.121 35.0045   2
   5  -4   8 129.669 30.2201   1
  -4  -1   8 179.448 30.7221   5
  -5   5  -8 49.8460 24.6488   2
  -5   0   8 15.5208 19.9161   5
   5  -5   8 4.09230 18.5606   1
  -5   6  -8 16.7561 27.7751   2
  -6   1   8 63.5027 27.8665   5
  -6   1   8 31.2400 25.8614   2
   5  -6   8 27.6854 22.4080   1
   7  -2  -8 105.171 34.3292   3
   6  -6  -8 124.368 40.1022   1
  -6   0  -8 90.2825 24.5720   5
   0  -6   8 65.2235 19.4502   5
  -6   6   8 91.9680 33.6732   2
  -6   1  -8 18.4712 17.9080   5
   5  -6  -8 -2.4442 23.9095   1
   5  -6  -8 15.7118 19.7078   5
   6  -1   8 109.376 35.4271   1
  -1  -5   8 -2.6922 12.6497   5
  -5   6   8 73.6385 32.2602   2
  -6   2  -8 43.4806 21.8854   2
   4  -6  -8 11.0427 25.0903   1
   4  -6  -8 38.3679 21.2971   5
  -6   2  -8 45.9649 21.2016   5
  -4   6   8 -4.6971 22.5317   2
   6  -2   8 18.7464 23.5244   1
  -6   3  -8 148.539 31.8326   2
   3  -6  -8 158.193 25.2779   5
   3  -6  -8 167.677 37.8330   1
   6  -3   8 155.087 34.8816   1
  -3   6   8 210.755 46.6555   2
  -3  -3   8 133.539 27.4813   5
  -6   4  -8 16.1622 19.7080   2
   2  -6  -8 9.42168 24.4612   1
   2  -6  -8 21.4285 11.0532   5
  -4  -2   8 35.6760 20.9295   5
   6  -4   8 35.6560 24.3048   1
  -2   6   8 -5.7892 25.3112   2
  -6   5  -8 -1.1680 21.3278   2
   6  -5   8 61.3531 25.8892   1
  -5  -1   8 43.8595 25.8147   5
  -6   6  -8 113.431 37.1301   2
   6  -6   8 36.7206 25.0870   1
  -6   0   8 65.1697 27.3849   5
   7  -2   8 82.6951 35.9154   1
  -5   7   8 71.9861 37.3868   2
  -7   3  -8 19.3906 24.3396   2
   4  -7  -8 34.2549 29.0118   1
  -4   7   8 11.1492 38.9363   2
   7  -3   8 2.86692 29.3746   1
   3  -7  -8 6.81934 14.1324   5
   4   3  -8 41.6975 32.3372   3
  -7   4  -8 32.5028 26.8168   2
  -4  -3   8 54.1143 24.5055   5
  -3   7   8 1.38998 34.1872   2
   7  -4   8 31.8651 29.8888   1
  -7   5  -8 75.6041 31.7228   2
  -2   7   8 104.712 47.4189   2
   0   0  -9 4.83309 7.85501   5
   0   0  -9 -3.5388 7.45584   1
   0   0  -9 -5.3184 7.70296   4
   0   0  -9 0.74866 5.48739   3
   0   0   9 -5.7565 8.47060   4
   0   0   9 6.54559 8.62588   4
   0   1  -9 470.445 33.2295   4
   1  -1  -9 453.241 20.3353   3
   1  -1  -9 414.827 24.0701   5
   1  -1  -9 444.889 23.8482   4
  -1   0  -9 458.321 23.3816   5
  -1   0  -9 403.262 21.8749   3
  -1   0  -9 472.704 27.0730   1
  -1   0  -9 449.446 26.4629   4
   0   1  -9 476.234 32.8185   4
   0   1  -9 451.251 21.8310   3
   1  -1  -9 466.030 26.8715   1
  -1   1   9 483.366 26.5895   4
   0  -1   9 483.508 32.7855   4
   0  -1   9 480.110 31.9533   5
   1   0   9 444.700 28.4016   1
   1   0   9 455.384 26.1171   4
   1   0   9 466.598 23.8123   4
   1   0  -9 435.433 21.9942   3
   0  -1  -9 460.848 21.1268   4
  -1   1  -9 479.374 30.2315   4
   1   0  -9 411.741 28.2141   4
   1   0  -9 405.537 27.5153   4
  -1   1  -9 471.582 21.8581   3
   1   0  -9 427.019 27.5907   5
  -1   1  -9 443.385 28.3416   5
   0  -1  -9 437.641 29.3518   1
   0  -1  -9 465.595 22.7868   5
   0  -1  -9 456.889 21.8748   3
   1  -1   9 442.958 28.8349   4
  -1   0   9 463.478 28.3283   5
  -1   0   9 430.541 20.3202   2
   0   1   9 428.004 20.6884   4
  -1   0   9 456.372 28.8026   4
   1  -1   9 463.014 23.5974   1
   0   1   9 462.775 24.2877   4
   1  -1   9 451.685 28.4407   4
  -1   2  -9 -0.2066 9.66966   4
   2  -1  -9 1.48393 6.53984   5
   2  -1  -9 -4.2765 7.10396   4
  -1  -1  -9 0.59346 11.1668   1
  -1  -1  -9 -3.8923 4.42612   5
  -1  -1  -9 7.25987 4.22075   5
  -1   2  -9 -3.7727 6.19202   3
   2  -1  -9 3.16946 8.07631   1
   2  -1  -9 3.44276 7.00807   3
  -1  -1  -9 13.2602 8.14094   3
  -1   2  -9 3.94946 10.7285   4
   1   1   9 -5.3726 11.5839   1
   1  -2   9 14.9739 7.33856   1
  -2   1   9 4.37565 7.47708   5
   1  -2   9 -8.5049 6.71977   5
   1   1   9 2.81744 4.41183   4
   1  -2   9 -0.6161 9.00733   4
  -2   1   9 -3.8683 5.59195   2
   1   1   9 -7.5066 5.34865   4
  -2  -1  -9 234.957 29.0569   3
  -1   3  -9 261.612 20.5187   3
   3  -2  -9 296.557 21.6039   3
  -1   3  -9 263.779 35.7097   4
   3  -2  -9 268.624 28.6024   1
  -2  -1  -9 267.933 14.7373   5
   3  -2  -9 285.459 31.0599   5
  -2  -1  -9 184.858 28.2646   1
  -2  -1  -9 233.946 16.6793   5
   1  -3   9 234.437 30.4923   5
  -3   2   9 249.239 25.5806   2
   1  -3   9 246.434 22.9304   1
   2   1   9 279.670 19.3230   4
   2   1   9 233.887 32.9445   1
  -2   0  -9 -3.5006 6.03823   2
  -2   0  -9 0.03862 5.41813   5
   2  -2  -9 -8.4252 7.95286   1
   0   2  -9 3.53176 13.9918   4
  -2   0  -9 3.56543 9.66229   1
   2  -2  -9 8.77077 7.84767   5
   2  -2  -9 -2.1773 5.07506   3
  -2   0  -9 2.98526 7.94014   3
  -2   0  -9 -0.6996 6.52871   4
   0   2  -9 8.61467 8.77457   3
   0   2  -9 -3.1732 10.7747   4
   2  -2  -9 -0.7255 6.06235   4
   2   0   9 6.12407 7.77739   4
   0  -2   9 4.47561 10.9882   5
   2   0   9 -0.1952 9.62423   1
  -2   2   9 1.62790 7.34748   2
  -2   2   9 -3.6338 6.40649   4
   0  -2   9 3.79693 9.90688   4
   1  -2  -9 -4.0339 8.26094   1
  -2   1  -9 -0.9665 6.84386   3
   1   1  -9 8.39932 11.5504   4
   1   1  -9 3.03011 7.20418   3
   1  -2  -9 0.12953 4.70470   4
   1  -2  -9 -1.8543 4.92213   3
  -2   1  -9 4.03758 7.80928   5
  -2   1  -9 2.08213 5.94070   2
  -2   1  -9 10.0858 8.05439   4
   1  -2  -9 5.45565 5.55121   5
   1   1  -9 15.3810 11.3320   4
  -1  -1   9 8.25287 10.0925   4
  -1  -1   9 -1.8326 8.43710   5
   2  -1   9 2.50073 8.40503   4
  -1   2   9 0.18135 6.12080   4
   2  -1   9 -0.2402 7.49620   1
  -1   2   9 -6.6484 5.92119   2
   2  -1   9 1.18842 7.20549   4
  -2   2  -9 -5.3850 7.89079   4
   2   0  -9 6.84514 9.57216   4
  -2   2  -9 0.05077 6.75427   3
   2   0  -9 -7.6713 5.83658   1
   2   0  -9 -0.9650 9.08143   4
   0  -2  -9 2.34828 6.36356   3
   0  -2  -9 -0.3630 4.07848   5
   0  -2  -9 -0.7690 9.82776   1
   2   0  -9 -8.2830 7.13022   3
  -2   2  -9 9.43395 9.14162   5
  -2   2  -9 2.80294 7.37460   2
   0  -2  -9 5.30109 3.50667   5
   2  -2   9 8.49584 8.98292   1
   2  -2   9 -6.2001 6.53889   5
   2  -2   9 6.56849 9.48665   4
  -2   0   9 -7.8961 6.41033   5
  -2   0   9 -10.874 6.11748   2
  -2   3  -9 275.592 29.6398   2
  -2   3  -9 166.046 27.2990   4
  -1  -2  -9 242.052 24.7120   3
  -1  -2  -9 313.884 36.9706   1
   3  -1  -9 242.321 29.3825   4
   3  -1  -9 255.047 25.5541   1
   3  -1  -9 206.899 24.5941   3
  -3   1   9 210.143 25.2759   2
   1   2   9 278.465 39.3020   1
  -3   1   9 256.265 27.3988   5
   2  -3   9 295.865 27.2912   1
   2  -3   9 192.932 25.1347   5
  -2  -2  -9 -6.0633 11.0003   3
  -2  -2  -9 9.41701 18.7989   1
   4  -2  -9 -9.4685 12.5903   1
   4  -2  -9 -2.1279 9.05550   3
  -2   4  -9 17.9439 17.0488   4
   2   2   9 -1.6098 17.3505   1
   2  -4   9 4.29815 11.2466   5
   2  -4   9 0.81277 8.89607   1
  -4   2   9 7.20490 9.78882   2
   5  -3  -9 136.664 28.8519   1
   2  -5   9 144.844 28.8285   5
  -5   3   9 162.247 29.0563   2
  -1   4  -9 164.113 30.3777   4
  -3  -1  -9 154.259 27.1799   3
  -3  -1  -9 171.324 16.6995   5
   4  -3  -9 185.476 27.8165   5
   4  -3  -9 197.686 28.7118   1
  -4   3   9 233.805 31.5092   2
   3   1   9 129.909 30.0260   1
   1  -4   9 123.746 23.2376   5
   3   1   9 190.584 20.3830   4
  -3   0  -9 5.26118 8.28606   5
  -3   0  -9 -0.9655 6.79178   2
   0   3  -9 -3.7912 10.4213   3
   0   3  -9 -24.283 14.2735   4
   3  -3  -9 1.23037 8.82428   5
   3  -3  -9 1.21937 12.8178   1
  -3   0  -9 4.36161 12.2907   3
   3   0   9 0.26483 9.76122   4
  -3   3   9 -3.2449 9.90052   2
   3   0   9 17.8772 15.4621   1
   0  -3   9 -16.740 10.9935   5
   1   2  -9 259.229 32.6110   4
  -3   1  -9 293.991 27.8217   5
   2  -3  -9 234.517 29.9314   1
   1   2  -9 266.552 29.4127   3
   2  -3  -9 198.763 22.2038   5
  -3   1  -9 287.260 31.1033   3
  -2   3   9 265.777 27.5301   2
  -1  -2   9 251.490 29.4998   5
   3  -1   9 271.603 29.0474   4
   3  -1   9 239.874 28.7782   1
   2   1  -9 225.211 26.5644   3
   1  -3  -9 260.305 17.8640   5
   2   1  -9 250.900 29.4117   4
  -3   2  -9 233.509 26.9096   5
  -3   2  -9 250.051 23.4776   2
   1  -3  -9 268.326 33.5387   1
  -3   2  -9 251.736 26.4427   3
  -1   3   9 260.150 28.4287   2
  -1   3   9 246.121 18.8932   4
   3  -2   9 278.665 31.8116   4
  -2  -1   9 231.423 27.8507   5
   3  -2   9 269.141 29.5116   1
   0  -3  -9 -4.2238 7.01822   3
   3   0  -9 7.24152 13.4703   4
  -3   3  -9 8.90381 14.3879   4
   0  -3  -9 6.79682 15.0240   1
  -3   3  -9 5.33510 12.1930   2
  -3   0   9 1.40383 9.72392   5
   3  -3   9 11.3467 12.3385   1
   3  -3   9 -2.6423 10.7350   5
  -3   0   9 15.5434 12.2542   2
  -1  -3  -9 187.435 27.2016   3
  -3   4  -9 151.997 28.2630   4
  -3   4  -9 130.908 25.3488   2
  -1  -3  -9 202.433 31.7470   1
   4  -1  -9 182.757 30.3815   4
   1   3   9 196.290 36.8937   1
  -4   1   9 149.613 26.0545   5
   3  -4   9 158.933 24.9307   1
  -4   1   9 140.866 24.3932   2
   3  -4   9 180.184 30.9467   5
  -3   5  -9 168.708 36.0469   2
   5  -2  -9 69.5129 20.5017   3
  -3   5  -9 169.687 34.6291   4
   5  -2  -9 133.465 30.2705   1
  -5   2   9 74.4897 22.4001   2
   3  -5   9 94.3212 24.4308   5
   6  -3  -9 3.42939 21.2346   1
  -3   6  -9 -12.666 28.4574   2
  -6   3   9 17.0645 21.0932   2
   3  -6   9 -4.0031 18.2352   5
   7  -4  -9 25.4099 31.1953   1
  -3   7  -9 4.05891 39.2048   2
  -7   4   9 58.9760 30.4130   2
   6  -4  -9 15.5823 22.4327   1
  -6   4   9 -1.7854 21.6595   2
   2  -6   9 -11.515 13.7507   5
  -4  -1  -9 -9.2158 9.97146   5
   5  -4  -9 7.24166 18.2191   1
   1  -5   9 -3.4743 13.5211   5
   4   1   9 -0.0348 23.0740   1
  -5   4   9 21.6737 19.2443   2
  -4   0  -9 -5.9709 8.01460   5
   4  -4  -9 7.63714 12.2791   5
   0   4  -9 -1.1978 15.1307   4
   4  -4  -9 -0.4058 15.7519   1
  -4   0  -9 -8.7706 13.6078   2
   4   0   9 9.74628 19.0843   1
  -4   4   9 3.37561 14.6166   2
   0  -4   9 6.45796 12.0256   5
   4   0   9 -8.0468 10.3465   4
  -4   1  -9 164.855 23.8629   5
  -4   1  -9 168.466 24.2959   2
   3  -4  -9 169.488 25.1323   5
   1   3  -9 150.542 25.8489   4
  -4   1  -9 193.162 30.1572   3
   1   3  -9 159.159 26.3150   3
   3  -4  -9 145.632 26.6731   1
   4  -1   9 206.671 29.1002   4
  -1  -3   9 175.723 26.2331   5
   4  -1   9 198.296 32.7980   1
  -3   4   9 168.371 26.8014   2
   2   2  -9 3.40678 13.3362   4
  -4   2  -9 -1.5806 12.6927   3
   2  -4  -9 -19.648 12.5346   1
  -4   2  -9 -20.163 9.37508   5
   2   2  -9 -5.5793 12.7309   3
   2  -4  -9 -2.4548 7.19051   5
  -4   2  -9 -5.7984 9.84881   2
  -2  -2   9 -23.947 10.6391   5
  -2   4   9 -13.388 10.7424   2
   4  -2   9 -9.5970 12.8874   4
   4  -2   9 -14.789 10.6855   1
   1  -4  -9 152.591 28.1814   1
   1  -4  -9 142.469 13.9982   5
  -4   3  -9 169.706 25.7250   2
   3   1  -9 150.541 27.6036   4
   4  -3   9 181.251 28.7917   1
  -3  -1   9 126.762 24.4760   5
   0  -4  -9 2.97826 15.1928   1
   4   0  -9 1.28644 13.7489   4
  -4   4  -9 15.2731 16.7354   2
  -4   0   9 -17.963 11.6063   5
  -4   0   9 -17.343 11.8724   2
   4  -4   9 2.81291 14.7518   1
  -4   5  -9 -17.541 18.8613   2
   4  -5   9 0.28628 15.1565   1
  -5   1   9 -2.5930 16.7223   2
  -5   1   9 -10.536 15.4634   5
  -4   6  -9 -14.047 27.9754   2
   6  -2  -9 9.34366 19.1847   3
  -6   2   9 26.9317 22.7643   2
   4  -6   9 -10.652 20.1166   5
  -4   7  -9 -28.125 37.9528   2
   4  -7   9 67.3798 27.3159   5
  -7   3   9 15.2325 25.8406   2
  -5  -1  -9 43.3714 16.1583   5
   6  -5  -9 52.6436 32.9425   1
  -6   5   9 11.8483 26.2452   2
   1  -6   9 60.1798 19.5217   5
  -5   0  -9 118.044 22.1685   5
   5  -5  -9 33.9820 24.3525   1
   5  -5  -9 46.0600 20.6003   5
   0  -5   9 65.3135 19.0485   5
   5   0   9 96.0639 31.4487   1
  -5   5   9 97.4111 29.7635   2
  -5   1  -9 -14.085 14.0772   2
   4  -5  -9 1.83635 14.6792   5
   4  -5  -9 36.0789 21.9570   1
  -5   1  -9 6.24966 12.6709   5
   5  -1   9 1.27353 20.2195   1
  -1  -4   9 2.43907 11.9768   5
  -4   5   9 -15.324 15.8268   2
  -5   2  -9 125.229 25.2007   2
   2   3  -9 96.6952 24.2164   3
   3  -5  -9 95.9199 29.0953   1
   3  -5  -9 107.554 21.5405   5
  -5   2  -9 112.563 25.4984   5
  -3   5   9 88.5898 26.3636   2
   5  -2   9 98.9262 27.8664   1
  -2  -3   9 125.797 24.3982   5
  -5   3  -9 112.613 23.6828   2
   2  -5  -9 83.4314 16.0442   5
   2  -5  -9 118.201 30.3161   1
  -2   5   9 130.780 30.8510   2
   5  -3   9 118.954 26.5840   1
  -3  -2   9 129.924 27.0295   5
   1  -5  -9 -7.5639 17.3676   1
  -5   4  -9 17.4696 17.9817   2
   5  -4   9 13.2463 18.3216   1
  -4  -1   9 3.30778 15.0059   5
  -5   5  -9 85.0995 29.4003   2
  -5   0   9 92.4097 27.9838   5
   5  -5   9 146.791 31.6508   1
   6  -1  -9 20.6232 22.8780   3
  -5   6  -9 68.1363 31.2732   2
   5  -6   9 25.2910 21.9781   1
  -6   1   9 67.4773 28.5894   5
  -6   1   9 30.5634 24.6108   2
   7  -2  -9 27.9134 30.8374   3
  -6   0  -9 4.40152 18.4943   5
   6  -6  -9 -9.0153 28.7735   1
   0  -6   9 13.2744 14.6221   5
  -6   6   9 -25.612 25.4511   2
   5  -6  -9 74.0086 25.8072   5
   5  -6  -9 45.8486 29.4365   1
  -6   1  -9 81.1987 24.1763   5
  -1  -5   9 58.8323 19.4051   5
  -5   6   9 50.7563 28.8305   2
   6  -1   9 26.4895 29.2813   1
  -6   2  -9 33.9230 19.3431   5
  -6   2  -9 1.79318 18.2443   2
   4  -6  -9 20.2010 25.3350   1
   4  -6  -9 20.8691 17.3513   5
  -4   6   9 9.85827 23.1643   2
   6  -2   9 5.92090 24.6730   1
  -2  -4   9 17.6751 15.3142   5
   3  -6  -9 7.74165 21.8119   1
  -6   3  -9 33.1857 22.7018   5
   3  -6  -9 5.73356 13.6548   5
  -6   3  -9 -20.117 17.0303   2
   3   3  -9 0.93711 21.4740   3
  -3   6   9 -6.1432 25.4940   2
   6  -3   9 11.5796 24.6562   1
  -3  -3   9 -13.580 14.0860   5
   2  -6  -9 3.60928 9.29130   5
  -6   4  -9 9.06535 17.7484   2
   2  -6  -9 -0.4540 20.2607   1
  -2   6   9 24.2432 27.9041   2
   6  -4   9 0.60309 19.6914   1
  -4  -2   9 11.0101 19.9135   5
  -6   5  -9 52.1660 25.7914   2
  -1   6   9 22.5666 30.3025   2
   6  -5   9 55.6139 24.3759   1
  -5  -1   9 61.1409 27.9007   5
  -6   6  -9 15.3251 28.7155   2
   6   0  -9 3.43005 22.3649   3
   6  -6   9 -5.9786 17.5354   1
  -6   0   9 43.8473 28.4003   5
   7  -2   9 3.06466 29.3530   1
   4  -7  -9 61.7700 36.2405   1
  -7   3  -9 34.8821 26.7349   5
  -4   7   9 47.5285 40.4390   2
   7  -3   9 61.5358 34.8833   1
  -7   4  -9 81.2609 33.1954   2
   4   3  -9 29.6407 27.4388   3
  -3   7   9 50.5387 41.3650   2
   7  -4   9 35.7716 32.4626   1
  -7   5  -9 15.8297 24.1716   2
  -2   7   9 -16.789 33.0991   2
   0   0 -10 145.405 20.5078   5
   0   0 -10 132.625 15.1811   3
   0   0 -10 143.147 18.1339   1
   0   0 -10 118.668 19.6636   4
   0   0  10 129.730 19.7819   4
   0   0  10 142.606 20.5282   1
   0   0  10 105.682 17.0507   4
   1  -1 -10 109.920 18.0395   1
   1  -1 -10 95.0930 14.6272   4
   1  -1 -10 91.0853 15.5394   5
   0   1 -10 75.0952 17.5262   5
  -1   0 -10 75.6791 15.2927   1
  -1   0 -10 85.5577 14.0102   3
   1  -1 -10 71.1108 11.5997   3
   0   1 -10 91.6724 20.0577   4
  -1   0 -10 81.5260 13.6919   5
   0   1 -10 78.0789 19.4369   4
  -1   0 -10 100.568 16.4523   4
   0   1 -10 75.5929 12.6742   3
   1   0  10 63.8450 14.6818   1
  -1   1  10 86.2008 10.4284   2
  -1   1  10 83.5515 14.9753   4
  -1   1  10 88.7106 15.1295   4
   0  -1  10 72.7587 17.3648   5
   1   0  10 56.5436 13.9411   4
   1   0  10 80.1171 13.1788   4
   0  -1  10 90.1971 19.1266   4
  -1   1 -10 76.0267 14.8826   5
   0  -1 -10 72.3519 12.5437   5
   0  -1 -10 73.1105 11.6271   4
   0  -1 -10 79.3159 12.5890   3
   1   0 -10 69.2187 12.0992   3
  -1   1 -10 57.0532 11.0012   3
  -1   1 -10 77.7309 17.3296   4
   0  -1 -10 78.7887 16.8118   1
   1   0 -10 90.2037 17.9666   4
   1   0 -10 80.9992 16.1969   5
   1   0 -10 93.7506 13.7725   1
  -1   0  10 64.8693 14.2033   5
  -1   0  10 61.6076 15.7250   4
   0   1  10 84.0523 12.7945   4
   1  -1  10 93.3937 14.5463   1
   0   1  10 84.0644 14.6277   4
  -1   0  10 86.4216 12.3169   2
   1  -1  10 94.0145 18.2418   4
   1  -1  10 80.7269 17.7102   4
   2  -1 -10 260.010 21.0826   1
  -1   2 -10 220.827 20.0391   3
   2  -1 -10 204.949 22.1929   5
  -1   2 -10 135.669 22.6920   4
  -1  -1 -10 201.723 13.2023   5
  -1   2 -10 183.274 26.0386   5
  -1   2 -10 202.722 28.8356   4
   2  -1 -10 205.390 20.9107   3
  -1  -1 -10 206.484 21.9972   3
  -1  -1 -10 201.284 26.8673   1
   2  -1 -10 237.916 26.1382   4
  -1  -1 -10 207.692 15.0158   5
   1   1  10 210.646 13.9790   4
   1   1  10 211.712 16.8137   4
   1   1  10 222.587 30.6148   1
   1  -2  10 200.752 28.0922   4
   1  -2  10 167.188 22.7685   5
  -2   1  10 204.906 20.3621   2
  -2   1  10 207.281 25.0724   5
   1  -2  10 223.448 17.4949   1
  -1   3 -10 75.1946 14.6403   3
  -1   3 -10 71.0036 22.5444   4
  -2  -1 -10 65.6110 11.0631   5
   3  -2 -10 56.6860 12.9473   3
   3  -2 -10 58.3735 16.4433   5
  -2  -1 -10 73.5783 16.6712   3
   3  -2 -10 79.0435 18.2795   1
  -2  -1 -10 38.1246 18.2466   1
  -2  -1 -10 53.6378 8.92501   5
  -3   2  10 48.2010 13.3029   2
   1  -3  10 45.2050 16.4982   5
   2   1  10 42.6139 11.4609   4
   2   1  10 47.8521 20.6382   1
   2  -2 -10 30.9301 11.4952   5
  -2   0 -10 33.6650 13.7550   1
   2  -2 -10 34.6566 13.7738   1
  -2   0 -10 5.27909 9.67149   3
   0   2 -10 21.9858 10.4006   3
  -2   0 -10 17.0409 8.23288   2
   0   2 -10 4.91290 12.6067   4
  -2   0 -10 38.6370 9.81228   5
   2  -2 -10 33.1876 10.6178   4
   2   0  10 21.8210 14.1524   1
  -2   2  10 23.9848 9.59998   2
   2   0  10 18.7475 10.8097   4
   0  -2  10 37.1883 15.6653   4
   0  -2  10 9.60455 13.5297   5
  -2   1 -10 190.943 22.2879   4
  -2   1 -10 237.717 24.8948   5
  -2   1 -10 236.295 15.2451   2
   1   1 -10 264.411 34.2042   4
   1  -2 -10 226.181 28.0333   1
  -2   1 -10 224.074 22.6049   3
   1   1 -10 212.342 29.9709   4
   1   1 -10 188.611 21.2363   3
   1  -2 -10 210.117 18.8906   4
   1  -2 -10 209.467 19.6318   5
   2  -1  10 242.830 27.0908   4
  -1  -1  10 153.372 22.9416   4
  -1   2  10 250.741 21.5129   2
  -1  -1  10 258.601 28.8326   5
   2  -1  10 207.698 23.6284   1
   2  -1  10 205.127 22.5832   4
  -1   2  10 182.895 20.5854   4
   0  -2 -10 18.7179 6.43026   5
  -2   2 -10 16.5946 10.4997   5
  -2   2 -10 4.20908 11.3502   4
  -2   2 -10 28.4210 10.3592   3
   0  -2 -10 28.6243 9.91281   3
   0  -2 -10 18.5575 4.77340   5
   2   0 -10 20.6989 8.34427   1
  -2   2 -10 -2.0878 4.05174   2
   2   0 -10 17.5610 11.9345   4
   2   0 -10 12.7298 10.4958   3
   2   0 -10 48.7258 14.6507   4
   2   0 -10 17.7535 10.7780   5
   0  -2 -10 8.30344 12.9087   1
   2  -2  10 39.3819 15.1244   4
  -2   0  10 41.5589 13.1074   5
   2  -2  10 16.5543 10.8576   1
   2  -2  10 18.8728 11.6604   5
  -2   0  10 22.0240 10.2872   2
   3  -1 -10 48.2869 16.7411   4
  -1  -2 -10 36.6964 13.0502   3
   3  -1 -10 63.6544 15.5823   1
  -2   3 -10 17.7178 14.3076   4
  -1  -2 -10 78.9392 21.8667   1
  -2   3 -10 63.1515 16.9612   2
   3  -1 -10 47.9347 15.2824   3
  -3   1  10 47.6842 14.7821   5
   2  -3  10 42.3224 14.2014   1
   2  -3  10 42.8166 17.7389   5
  -3   1  10 56.1011 14.3655   2
   1   2  10 37.7382 21.9716   1
  -2  -2 -10 33.2732 15.6128   3
   4  -2 -10 41.8989 16.4262   1
  -2   4 -10 58.1982 22.7673   4
  -2  -2 -10 34.8777 21.4932   1
  -2   4 -10 34.2720 19.7255   2
   4  -2 -10 55.1150 15.0278   3
  -4   2  10 49.3661 16.1623   2
   2   2  10 28.2432 22.2143   1
   2  -4  10 48.2278 17.4367   5
   5  -3 -10 19.5318 19.4392   1
   2  -5  10 18.1427 18.2634   5
   3   2  10 32.3522 24.3256   1
  -5   3  10 17.1224 16.7912   2
  -3  -1 -10 31.0919 16.3188   3
   4  -3 -10 41.9951 17.7680   5
   4  -3 -10 36.3132 18.3891   1
  -3  -1 -10 13.9508 7.55333   5
  -1   4 -10 49.5262 20.7258   4
   1  -4  10 23.9716 14.6933   5
  -4   3  10 46.8241 16.9916   2
   3   1  10 20.9080 20.9743   1
   3   1  10 30.7626 11.6472   4
   0   3 -10 147.251 28.5791   4
  -3   0 -10 144.278 24.8961   3
   3  -3 -10 135.852 21.0069   5
   0   3 -10 115.405 20.2807   3
  -3   0 -10 145.646 19.0083   5
  -3   0 -10 144.329 21.2539   2
   3  -3 -10 126.219 25.9445   1
  -3   3  10 126.922 22.0236   2
   3   0  10 168.817 23.7056   4
   0  -3  10 126.527 23.6680   5
   3   0  10 110.271 25.2752   1
   2  -3 -10 45.5352 17.2070   1
  -3   1 -10 68.7603 17.2820   3
  -3   1 -10 72.6490 14.5740   5
   2  -3 -10 51.1612 13.3068   5
   1   2 -10 65.9032 16.8963   3
  -3   1 -10 61.0298 13.6410   2
   1   2 -10 49.6293 18.7974   4
  -2   3  10 53.3259 14.3586   2
  -1  -2  10 49.1963 15.7843   5
   3  -1  10 65.8785 18.1706   1
   3  -1  10 66.0011 18.3459   4
  -3   2 -10 0.23235 9.67742   3
   2   1 -10 80.2128 19.7899   4
   1  -3 -10 38.6447 11.3077   3
   2   1 -10 51.1058 17.0134   3
  -3   2 -10 39.9636 11.8999   2
   1  -3 -10 69.2574 21.4979   1
   1  -3 -10 68.7568 11.6523   5
  -3   2 -10 65.1540 17.5743   5
  -2  -1  10 70.5249 18.0171   5
   3  -2  10 63.9474 17.7505   4
  -1   3  10 44.7518 14.1835   2
   3  -2  10 67.7377 17.3628   1
   0  -3 -10 125.360 18.7005   3
   3   0 -10 153.965 28.7272   4
   3   0 -10 115.179 22.7114   3
  -3   3 -10 144.196 22.8923   2
   0  -3 -10 88.0877 24.3968   1
  -3   0  10 125.823 22.2954   2
   3  -3  10 174.388 25.0366   1
  -3   0  10 150.329 26.5034   5
   4  -1 -10 19.4421 14.8905   4
  -1  -3 -10 29.1829 19.6991   1
   4  -1 -10 17.9553 14.6302   3
  -3   4 -10 8.40667 19.5561   4
  -1  -3 -10 46.8426 16.6738   3
  -3   4 -10 28.6264 16.4041   2
   3  -4  10 10.7823 15.5268   5
  -4   1  10 27.1021 14.5665   5
   1   3  10 -9.3938 16.0703   1
  -4   1  10 23.8110 13.8661   2
   3  -4  10 20.3917 15.3153   1
   5  -2 -10 12.1197 15.9702   3
  -3   5 -10 -18.956 18.5716   2
  -3   5 -10 18.2096 22.2122   4
   3  -5  10 55.5512 22.3140   5
  -5   2  10 2.91792 14.9549   2
  -3   6 -10 8.00113 31.2633   2
   3  -6  10 40.0440 21.6311   5
  -6   3  10 36.3117 24.8899   2
  -3   7 -10 37.1362 41.0663   2
  -7   4  10 12.1473 25.9851   2
   6  -4 -10 9.47284 23.2124   1
   2  -6  10 -19.600 14.9872   5
  -6   4  10 -26.933 18.5295   2
  -4  -1 -10 64.8035 14.5149   5
   5  -4 -10 46.6593 24.3085   1
   4   1  10 63.7116 29.0273   1
  -5   4  10 73.4339 24.6240   2
   1  -5  10 46.4648 18.1889   5
   4  -4 -10 0.18584 11.4713   5
   4  -4 -10 6.04656 17.3711   1
  -4   0 -10 17.7714 18.4101   3
  -4   0 -10 11.1165 10.3968   5
   0  -4  10 6.85081 12.5176   5
   4   0  10 0.21076 18.7199   1
  -4   4  10 22.3074 16.3985   2
  -4   1 -10 21.1156 12.4537   2
  -4   1 -10 35.9370 16.9357   3
   1   3 -10 50.4731 18.7427   3
   3  -4 -10 23.6367 13.0793   5
   3  -4 -10 24.4770 16.3703   1
   1   3 -10 44.6019 19.4198   4
  -4   1 -10 29.3854 14.4582   5
   4  -1  10 32.9059 16.3839   4
   4  -1  10 63.9726 22.3148   1
  -3   4  10 27.6596 15.6862   2
  -1  -3  10 5.91483 15.5158   5
  -4   2 -10 50.8754 15.3142   2
  -4   2 -10 53.4915 17.8819   5
  -4   2 -10 63.1206 18.6971   3
   2   2 -10 32.1176 17.5654   4
   2  -4 -10 38.3671 18.1000   1
   2  -4 -10 28.0752 10.8937   5
   2   2 -10 11.2564 15.6230   3
  -2  -2  10 59.5323 20.0277   5
   4  -2  10 48.7642 18.6405   4
   4  -2  10 26.1480 16.4315   1
  -2   4  10 16.3540 14.6966   2
   1  -4 -10 17.6271 7.15501   5
   1  -4 -10 35.9797 18.0808   1
   3   1 -10 42.6995 18.7655   3
   3   1 -10 28.6165 16.8964   4
  -4   3 -10 21.0006 13.2758   2
  -1   4  10 11.9614 15.5039   2
  -3  -1  10 27.6743 17.3712   5
   4  -3  10 32.0424 16.5848   1
   0  -4 -10 -5.0405 16.3244   1
   4   0 -10 14.7987 16.1595   4
  -4   4 -10 -1.9268 14.5909   2
  -4   0  10 -12.512 14.2948   2
  -4   0  10 0.76941 14.4838   5
   4  -4  10 -14.213 12.8923   1
  -4   5 -10 98.0340 28.1075   2
   5  -1 -10 27.1480 19.0226   3
   4  -5  10 106.838 26.7922   1
  -5   1  10 68.1890 25.0607   2
  -5   1  10 51.0683 21.0450   5
   6  -2 -10 32.7662 21.2686   3
  -4   6 -10 -17.844 27.8656   2
  -6   2  10 2.08744 21.2209   2
   4  -6  10 36.9761 23.9397   5
  -4   7 -10 -5.5755 39.7257   2
  -7   3  10 26.3290 28.5320   2
   4  -7  10 -12.217 24.2136   5
   6  -5 -10 1.35608 26.3464   1
  -5  -1 -10 42.2848 16.1491   5
  -6   5  10 8.26970 23.5501   2
   1  -6  10 6.71866 14.5714   5
   5  -5 -10 9.33372 22.9278   1
   5  -5 -10 49.1246 23.0260   5
  -5   0 -10 5.53909 12.4627   5
   5   0  10 -6.4851 24.0435   1
   0  -5  10 0.83853 14.5950   5
  -5   5  10 17.1684 22.3943   2
   4  -5 -10 83.9178 28.7689   1
  -5   1 -10 78.5570 20.0049   5
   4  -5 -10 48.9413 19.6182   5
   5  -1  10 85.2954 30.1543   1
  -4   5  10 7.38545 17.0348   2
  -5   2 -10 53.6353 18.9551   5
   2   3 -10 16.1934 18.1744   3
   3  -5 -10 6.39946 19.8306   1
  -5   2 -10 39.0715 19.0741   2
   3  -5 -10 -4.3740 11.9721   5
   5  -2  10 32.3710 21.1506   1
  -3   5  10 32.3506 18.9202   2
  -2  -3  10 9.69496 15.4145   5
   2  -5 -10 15.1903 10.8835   5
  -5   3 -10 36.7469 16.7470   2
   3   2 -10 55.7191 23.7444   3
  -5   3 -10 11.0025 17.8847   5
   2  -5 -10 -0.9043 18.1833   1
   5  -3  10 31.9387 18.4262   1
  -2   5  10 36.0954 20.1689   2
  -3  -2  10 24.4936 17.3162   5
   1  -5 -10 103.640 29.1565   1
  -5   4 -10 44.6354 21.2513   2
  -4  -1  10 30.4874 19.7149   5
  -1   5  10 67.5180 26.1677   2
   5  -4  10 57.0814 21.8024   1
  -5   5 -10 3.19643 20.4730   2
  -5   0  10 58.3282 23.3491   5
   5  -5  10 28.4605 19.2493   1
   6  -1 -10 37.4025 23.4816   3
  -5   6 -10 27.8953 27.3904   2
  -6   1  10 1.64312 22.0987   5
   5  -6  10 21.4040 20.8964   1
  -6   1  10 21.1874 25.9967   2
   7  -2 -10 -13.965 24.9162   3
   6  -6 -10 -52.943 26.0558   1
  -6   6  10 21.9612 29.5917   2
   5  -6 -10 -9.7321 18.4994   5
  -6   1 -10 5.36311 14.8548   5
   5  -6 -10 13.1508 26.7951   1
  -1  -5  10 -20.306 13.2162   5
   6  -1  10 4.32829 28.1711   1
  -5   6  10 -5.1472 23.2305   2
   4  -6 -10 9.40143 17.0172   5
  -6   2 -10 15.1841 17.2734   5
   4  -6 -10 19.8703 27.0040   1
   6  -2  10 -16.435 21.6160   1
  -2  -4  10 14.1058 15.2382   5
  -4   6  10 10.0996 25.8708   2
   3   3 -10 10.1024 22.7886   3
  -6   3 -10 24.4847 23.6972   5
  -6   3 -10 52.0128 24.2087   2
   3  -6 -10 59.5176 17.1997   5
   3  -6 -10 29.6472 25.5361   1
  -3   6  10 27.9523 28.1382   2
  -3  -3  10 73.9365 23.4664   5
   6  -3  10 35.6885 23.5898   1
   4   2 -10 41.2263 24.4733   3
  -6   4 -10 14.6481 18.2190   2
   2  -6 -10 4.29572 9.31097   5
   2  -6 -10 25.9398 23.9470   1
   6  -4  10 19.2569 22.3388   1
  -4  -2  10 23.2363 20.7989   5
  -2   6  10 33.6316 28.9191   2
   5   1 -10 -16.984 17.4758   3
  -6   5 -10 -6.5011 19.6416   2
  -5  -1  10 10.4162 20.8441   5
   6  -5  10 4.09638 21.4812   1
  -6   6 -10 25.3603 27.4807   2
   6   0 -10 -5.6332 21.3548   3
  -6   0  10 34.0698 24.3302   5
   6  -6  10 -7.9244 20.5990   1
   7  -2  10 22.9260 35.9373   1
   4  -7 -10 22.4741 30.4215   1
  -7   3 -10 1.17779 22.2983   5
  -4   7  10 -56.601 29.4833   2
   7  -3  10 25.0222 28.3553   1
   4   3 -10 20.2616 29.0071   3
  -3   7  10 54.7727 42.3538   2
   7  -4  10 11.4689 26.4239   1
   0   0 -11 4.09189 8.77749   5
   0   0 -11 14.2810 9.93913   4
   0   0 -11 3.23182 5.89462   3
   0   0 -11 -7.3813 7.37410   1
   0   0  11 -6.4566 8.08588   4
   0   0  11 -9.0187 7.68926   4
   0   0  11 4.54190 9.90633   1
   1  -1 -11 665.097 34.5163   1
   1  -1 -11 605.726 30.0666   4
   0   1 -11 659.698 28.0566   3
  -1   0 -11 678.944 29.7222   3
  -1   0 -11 666.283 31.1836   5
   1  -1 -11 630.148 32.1877   5
  -1   0 -11 663.628 34.1971   1
   0   1 -11 601.797 39.6802   4
  -1   0 -11 682.009 34.4978   4
   1  -1 -11 667.021 26.8281   3
   0   1 -11 586.041 22.8039   1
   0  -1  11 657.752 24.5692   1
   0  -1  11 627.277 39.0621   5
   1   0  11 669.546 31.0695   4
   0  -1  11 614.731 39.3367   4
  -1   1  11 683.365 31.5926   4
   1   0  11 603.356 33.1199   4
  -1   1  11 624.071 33.1529   4
   1   0  11 743.599 38.0460   1
  -1   1  11 647.004 21.1670   2
   1   0 -11 621.415 28.0136   1
   0  -1 -11 688.229 29.1980   4
   1   0 -11 676.796 28.9020   3
   1   0 -11 703.178 37.2518   5
  -1   1 -11 630.071 27.8901   3
   0  -1 -11 698.135 38.4277   1
  -1   1 -11 618.970 37.7751   4
  -1   1 -11 653.393 36.9620   5
   1   0 -11 726.345 38.9402   4
   0  -1 -11 654.607 28.0921   3
   0  -1 -11 646.076 30.2239   5
   1  -1  11 635.503 37.7461   4
  -1   0  11 604.926 34.8503   5
   1  -1  11 680.045 37.6394   4
  -1   0  11 648.283 25.7712   2
   0   1  11 648.745 31.7185   4
   0   1  11 655.833 28.7025   4
  -1   0  11 735.526 39.4252   4
   1  -1  11 700.920 30.9611   1
  -1   2 -11 2.51780 10.5349   5
   2  -1 -11 6.07966 9.12881   1
  -1  -1 -11 17.3952 14.4614   1
   2  -1 -11 -13.374 6.03014   3
  -1   2 -11 1.57634 7.38549   3
  -1  -1 -11 2.03558 4.28811   5
  -1   2 -11 -17.470 8.54450   4
   2  -1 -11 5.55454 9.09048   5
  -1  -1 -11 -4.3614 6.91561   3
   2  -1 -11 -3.2470 7.93742   4
  -1  -1 -11 -0.6408 5.38670   5
   1  -2  11 10.3697 10.6242   4
  -2   1  11 1.50635 7.21367   5
   1   1  11 1.34694 6.83583   4
  -2   1  11 6.61911 7.21440   2
   1  -2  11 -15.692 8.34586   5
   1  -2  11 4.75245 7.67543   1
   1   1  11 7.90587 5.36946   4
   1   1  11 -9.7227 11.5566   1
  -2  -1 -11 397.778 30.9607   3
   3  -2 -11 423.475 33.1079   5
  -2  -1 -11 316.434 37.7613   1
  -1   3 -11 391.474 26.6328   3
  -2  -1 -11 395.074 18.8732   5
   3  -2 -11 393.090 36.0467   1
  -1   3 -11 385.232 40.3550   4
   3  -2 -11 364.367 25.6256   3
  -3   2  11 376.338 26.9944   2
   2   1  11 409.910 24.1877   4
   1  -3  11 391.836 37.7863   5
   2   1  11 387.796 44.6031   1
  -2   0 -11 66.1699 17.1891   1
  -2   0 -11 81.2092 13.4426   5
   0   2 -11 65.7690 20.9751   4
   2  -2 -11 78.1929 14.7581   5
   0   2 -11 64.3188 14.2887   3
  -2   0 -11 66.4006 16.2302   3
  -2   0 -11 85.6972 12.2436   2
   2  -2 -11 67.8588 17.4178   1
   2   0  11 81.9958 15.8763   4
   0  -2  11 62.4878 17.6040   5
   0  -2  11 55.7981 19.0685   4
   2   0  11 56.8410 17.3979   1
   2   0  11 77.2603 13.9184   4
  -2   2  11 80.3680 14.4592   2
   1   1 -11 -8.3453 10.0095   4
   1  -2 -11 6.55604 6.42891   4
   1  -2 -11 -8.6123 5.05768   5
  -2   1 -11 -7.1779 7.54553   3
  -2   1 -11 -9.8604 6.91646   5
   1  -2 -11 -5.8576 9.42527   1
   1   1 -11 7.47795 11.6676   4
   1  -2 -11 2.77189 3.75889   3
  -2   1 -11 -17.754 6.67361   4
   1   1 -11 -11.897 6.63304   3
  -2   1 -11 8.34885 6.34141   2
   2  -1  11 -9.1607 8.25261   4
  -1  -1  11 -0.1099 9.92591   5
   2  -1  11 7.21995 9.29038   1
  -1   2  11 -1.3550 7.25719   4
  -1   2  11 -2.8244 6.62078   2
   2  -1  11 -0.2684 7.53474   4
  -1  -1  11 -5.6399 9.68769   4
  -2   2 -11 114.660 23.4675   4
   2   0 -11 66.7472 12.1820   1
   2   0 -11 74.5806 17.0852   5
   2   0 -11 51.9554 16.8371   4
   0  -2 -11 75.7950 11.0927   5
   0  -2 -11 48.0168 18.5157   1
  -2   2 -11 67.0520 14.3280   3
   2   0 -11 73.0380 15.5017   3
  -2   2 -11 70.4525 13.3152   2
   0  -2 -11 67.1220 13.2657   3
   0  -2 -11 90.3223 9.58881   5
  -2   2 -11 47.9310 15.3980   5
   2  -2  11 77.3695 18.9105   4
   0   2  11 78.5716 12.3036   4
   2  -2  11 78.0808 16.0978   1
  -2   0  11 79.2370 15.5237   2
  -2   0  11 81.4297 17.9714   5
   2  -2  11 49.9484 15.0243   5
  -1  -2 -11 323.960 38.7564   1
   3  -1 -11 404.875 39.6329   4
  -2   3 -11 349.281 39.8599   4
  -1  -2 -11 364.862 27.8686   3
   3  -1 -11 370.818 28.6105   3
   3  -1 -11 327.732 26.7333   1
  -2   3 -11 400.013 35.0786   2
   2  -3  11 336.866 26.7894   1
   1   2  11 379.384 45.2329   1
   2  -3  11 328.516 36.7409   5
  -3   1  11 351.329 35.5916   5
  -3   1  11 401.436 29.5074   2
   4  -2 -11 26.2984 12.9295   3
  -2   4 -11 -1.9367 14.9528   2
  -2  -2 -11 3.08275 12.9096   3
  -2   4 -11 10.5968 19.7419   4
  -2  -2 -11 -10.018 13.9337   1
   4  -2 -11 -1.0194 12.6408   1
  -4   2  11 9.82109 11.3863   2
   2  -4  11 16.9294 14.3292   5
   2   2  11 -7.1277 17.8632   1
   5  -3 -11 175.053 32.1558   1
  -5   3  11 136.598 26.8761   2
   2  -5  11 129.576 27.6811   5
   3   2  11 130.599 35.4665   1
  -1   4 -11 230.405 37.0914   4
  -3  -1 -11 317.791 40.5900   3
   4  -3 -11 295.174 36.5550   5
   4  -3 -11 336.313 40.3670   1
   3   1  11 267.445 25.3097   4
  -4   3  11 314.996 34.8500   2
   3   1  11 241.682 40.8436   1
   1  -4  11 260.337 33.2601   5
  -3   0 -11 10.0799 8.87690   5
   0   3 -11 -11.455 15.8327   4
  -3   0 -11 -4.3953 10.0018   3
   3  -3 -11 -14.290 12.4054   1
   0   3 -11 -0.6292 11.6873   3
   3  -3 -11 -3.9271 8.32613   5
   3   0  11 -14.312 9.23173   4
  -3   3  11 -7.4470 10.2808   2
   3   0  11 9.78351 17.4896   1
   0  -3  11 -0.3099 12.8214   5
   1   2 -11 361.055 40.3657   4
   2  -3 -11 331.290 25.8310   5
  -3   1 -11 383.845 29.4026   5
   1   2 -11 383.234 35.2721   3
  -3   1 -11 352.096 24.4692   2
  -3   1 -11 349.942 34.7152   3
   2  -3 -11 326.924 36.4376   1
   3  -1  11 352.992 34.5313   4
  -1  -2  11 353.097 36.9907   5
  -2   3  11 358.503 32.3426   2
   3  -1  11 443.748 42.9762   1
  -3   2 -11 401.578 38.5340   5
   1  -3 -11 330.239 37.5296   1
   2   1 -11 401.126 38.2079   3
   1  -3 -11 395.974 23.3800   3
   2   1 -11 360.827 39.0581   4
  -3   2 -11 341.819 31.8383   3
   1  -3 -11 361.328 22.6575   5
   3  -2  11 428.582 33.4605   1
  -2  -1  11 390.956 36.7473   5
  -1   3  11 368.671 27.8342   2
   3  -2  11 365.729 37.4170   4
  -3   3 -11 -24.322 10.4859   2
   0  -3 -11 1.26174 6.49885   3
   3   0 -11 -30.788 11.1526   4
   3   0 -11 -14.762 11.1906   3
   0  -3 -11 0.18995 15.4998   1
  -3   0  11 -0.6166 12.0817   5
   3  -3  11 -7.2632 11.9396   1
  -3   0  11 -9.1061 10.4552   2
   4  -1 -11 225.753 33.5495   4
  -1  -3 -11 307.513 34.0873   3
  -1  -3 -11 246.306 36.1341   1
  -3   4 -11 211.102 38.8845   4
   4  -1 -11 233.546 31.9194   3
  -3   4 -11 270.504 34.3198   2
  -4   1  11 260.857 32.6370   2
   1   3  11 316.565 45.7182   1
   3  -4  11 272.810 32.1652   1
  -4   1  11 239.183 34.5848   5
   3  -4  11 195.946 30.5774   5
  -3   5 -11 140.439 34.0741   2
   5  -2 -11 154.118 28.9387   3
   2   3  11 156.041 37.8329   1
  -5   2  11 158.977 31.6149   2
   3  -5  11 97.5925 25.4560   5
  -3   6 -11 62.8761 38.3007   2
  -6   3  11 -2.4905 20.0742   2
   3  -6  11 6.67212 16.6315   5
  -3   7 -11 86.3078 54.1605   2
   6  -4 -11 44.7637 27.4196   1
  -6   4  11 55.4205 26.1652   2
   2  -6  11 12.7889 18.6088   5
   5  -4 -11 -9.6690 17.6056   1
  -4  -1 -11 11.0271 10.3873   5
   1  -5  11 16.8622 15.7046   5
   4   1  11 -8.0418 22.8174   1
  -5   4  11 1.78388 16.6841   2
   4  -4 -11 59.5360 23.9423   1
  -4   0 -11 16.5426 16.0856   3
  -4   0 -11 16.0291 11.5637   5
   4  -4 -11 14.9300 15.0613   5
  -4   4  11 38.6859 19.4184   2
   4   0  11 58.5120 27.2415   1
   0  -4  11 36.9018 18.5488   5
   1   3 -11 245.065 36.7616   4
   3  -4 -11 173.913 24.5612   5
  -4   1 -11 232.509 29.0989   5
   3  -4 -11 156.832 30.2137   1
  -4   1 -11 300.756 38.0124   3
   1   3 -11 264.013 32.4551   3
   4  -1  11 194.819 32.8164   1
  -3   4  11 284.709 35.5981   2
  -1  -3  11 272.520 34.9234   5
   4  -1  11 268.346 34.4387   4
  -4   2 -11 -9.6478 12.0344   3
   2  -4 -11 -1.7335 8.13058   5
   2   2 -11 7.67803 15.3541   4
  -4   2 -11 2.05423 10.1889   2
  -4   2 -11 2.27993 13.3151   5
   2   2 -11 -0.2223 14.4818   3
   2  -4 -11 13.9766 16.0407   1
  -2  -2  11 -3.8366 14.2970   5
  -2   4  11 8.22384 13.0430   2
   4  -2  11 -2.9178 13.2070   4
   4  -2  11 -0.4177 11.9508   1
   3   1 -11 233.806 33.1725   3
   1  -4 -11 319.170 41.7685   1
   3   1 -11 248.934 34.6404   4
   1  -4 -11 252.862 17.7963   5
  -4   3 -11 273.051 30.7738   2
  -1   4  11 184.317 29.5599   2
  -3  -1  11 296.244 38.2449   5
   4  -3  11 210.236 31.5761   1
  -4   4 -11 52.9167 19.8456   2
   4   0 -11 23.8963 17.6791   3
   4   0 -11 33.8610 19.7512   4
   0  -4 -11 11.1195 20.2855   1
   4  -4  11 32.9764 17.9003   1
  -4   0  11 11.3555 15.0957   5
  -4   0  11 79.8099 24.1768   2
   5  -1 -11 2.24992 15.0970   3
  -4   5 -11 34.2738 22.9357   2
  -5   1  11 -22.886 13.7377   5
  -5   1  11 31.5204 20.4928   2
   4  -5  11 4.85282 13.6155   1
  -4   6 -11 15.5772 32.2011   2
   6  -2 -11 -14.368 18.0551   3
  -6   2  11 12.8544 24.7306   2
   4  -6  11 0.65333 20.2689   5
  -4   7 -11 43.2326 45.2920   2
   4  -7  11 81.4564 33.3892   5
  -5  -1 -11 78.2937 17.5935   5
   6  -5 -11 68.8107 33.7898   1
  -6   5  11 53.0368 29.1653   2
   1  -6  11 38.2755 18.2283   5
   5  -5 -11 134.943 35.4708   1
  -5   0 -11 116.280 21.2019   5
   5  -5 -11 77.8213 27.2452   5
   5   0  11 109.915 36.5964   1
   0  -5  11 40.7384 19.1507   5
  -5   5  11 100.276 30.5438   2
   4  -5 -11 9.70307 19.8223   1
  -5   1 -11 15.0376 14.2634   5
   4  -5 -11 19.1933 16.7706   5
   5  -1  11 2.63396 22.4298   1
  -1  -4  11 20.6831 15.0090   5
  -4   5  11 0.57804 17.3260   2
   3  -5 -11 180.640 35.9496   1
   3  -5 -11 88.8235 20.8860   5
  -5   2 -11 143.469 27.0489   5
   2   3 -11 146.945 32.0545   3
  -2  -3  11 148.151 27.2345   5
   5  -2  11 109.169 29.3652   1
  -3   5  11 151.464 32.4761   2
   3   2 -11 157.148 30.1608   3
   2  -5 -11 157.389 20.5542   5
  -5   3 -11 146.781 25.7907   2
  -5   3 -11 140.768 29.1736   5
   2  -5 -11 133.251 33.0242   1
  -2   5  11 151.495 32.2103   2
  -3  -2  11 150.459 30.4270   5
   5  -3  11 125.446 28.9861   1
   1  -5 -11 7.90135 18.8504   1
   4   1 -11 5.68237 17.3448   3
  -5   4 -11 5.18857 17.1057   2
   5  -4  11 23.2080 17.8228   1
  -4  -1  11 -12.678 14.4512   5
  -1   5  11 16.7209 20.1664   2
  -5   5 -11 122.767 31.8031   2
   5   0 -11 66.8572 24.9593   3
  -5   0  11 185.630 36.6070   5
   5  -5  11 137.104 31.6777   1
   6  -1 -11 38.2842 25.5585   3
  -5   6 -11 115.253 36.2302   2
  -6   1  11 100.491 31.8651   2
   5  -6  11 51.3935 24.2722   1
  -6   1  11 106.181 34.6141   5
   6  -6 -11 0.69473 30.3933   1
  -6   6  11 4.46471 27.3544   2
   5  -6 -11 108.325 29.7564   5
   5  -6 -11 102.728 38.6168   1
  -6   1 -11 94.1711 25.5722   5
  -1  -5  11 79.8128 22.2645   5
  -5   6  11 71.2517 32.9213   2
   6  -1  11 38.6120 33.6362   1
   4  -6 -11 -3.3310 26.5159   1
   4  -6 -11 6.55846 17.0418   5
  -6   2 -11 14.8244 19.2190   5
   6  -2  11 29.7720 27.1966   1
  -4   6  11 41.4759 27.0745   2
  -2  -4  11 16.7842 17.2703   5
   3  -6 -11 6.41509 12.7632   5
  -6   3 -11 -1.8528 17.0051   5
   3   3 -11 14.1697 23.1531   3
   3  -6 -11 -4.9507 22.9936   1
  -3   6  11 -3.2416 22.8456   2
   6  -3  11 5.08068 22.7063   1
  -3  -3  11 -5.0939 18.2588   5
   2  -6 -11 18.1072 11.5033   5
   2  -6 -11 -7.4072 24.9810   1
  -6   4 -11 27.8961 20.2337   2
   4   2 -11 12.6959 20.6490   3
   6  -4  11 -23.817 19.2645   1
  -4  -2  11 7.34039 17.8978   5
  -2   6  11 22.2299 28.0389   2
  -6   5 -11 68.4266 28.4968   2
   5   1 -11 35.0537 21.9907   3
   6  -5  11 116.030 33.5763   1
  -5  -1  11 121.894 33.2536   5
  -6   6 -11 -6.8349 26.8929   2
   6   0 -11 0.59453 25.8371   3
   6  -6  11 0.24388 20.4413   1
  -6   0  11 -13.663 22.5746   5
   4  -7 -11 41.1315 34.5932   1
  -7   3 -11 47.6435 27.0668   5
   7  -3  11 17.8013 29.0389   1
  -4   7  11 -0.5238 33.4198   2
   4   3 -11 -1.1503 28.7903   3
   3  -7 -11 69.1267 33.9859   1
  -3   7  11 51.4173 44.3199   2
   0   0 -12 7902.39 137.620   4
   0   0 -12 7895.91 116.982   3
   0   0 -12 7736.59 127.302   1
   0   0 -12 7983.79 140.082   5
   0   0  12 7850.53 138.069   4
   0   0  12 7514.14 140.205   4
   0   0  12 7951.93 136.211   1
  -1   0 -12 185.552 19.8057   3
  -1   0 -12 293.788 29.8768   4
   0   1 -12 210.352 29.6913   5
   1  -1 -12 220.493 24.2343   5
   1  -1 -12 256.259 26.0409   4
   0   1 -12 212.409 21.0448   3
  -1   0 -12 221.300 25.8404   1
   1  -1 -12 191.149 23.3775   1
   1  -1 -12 232.771 18.2035   3
   0   1 -12 295.061 37.0908   4
  -1   0 -12 244.761 23.7506   5
   0   1 -12 230.279 16.3444   1
   0  -1  12 233.630 28.8318   5
   0  -1  12 210.627 28.8720   4
   1   0  12 226.858 27.4182   1
   1   0  12 211.814 24.5972   4
  -1   1  12 244.517 26.3085   4
   0  -1  12 222.516 16.4140   1
   1   0  12 239.707 25.4363   4
  -1   1  12 241.832 24.8278   4
  -1   1  12 232.425 13.6653   2
   0  -1 -12 253.511 29.0386   1
   0  -1 -12 246.091 23.2733   4
   1   0 -12 256.408 30.3641   4
  -1   1 -12 236.536 22.4264   3
   1   0 -12 212.010 20.6247   3
   0  -1 -12 226.555 23.3540   5
  -1   1 -12 273.021 33.4003   4
   0  -1 -12 234.894 21.4573   3
   1   0 -12 230.463 22.9936   1
   1   0 -12 274.030 29.8948   5
  -1   1 -12 255.660 29.8156   5
  -1   0  12 202.373 25.8456   4
   1  -1  12 188.386 25.2903   4
  -1   0  12 224.212 19.5970   2
  -1   0  12 283.422 29.0689   5
   1  -1  12 202.200 25.1731   4
   0   1  12 246.065 22.8284   4
   0   1  12 264.727 26.1230   4
   1  -1  12 206.957 22.5026   1
   2  -1 -12 342.049 26.2775   1
  -1  -1 -12 386.861 21.3199   5
   2  -1 -12 368.823 35.2504   4
  -1  -1 -12 403.638 26.5665   3
  -1  -1 -12 350.369 36.5048   1
  -1  -1 -12 354.007 19.3724   5
  -1   2 -12 367.488 37.0672   5
  -1   2 -12 364.173 23.7799   3
  -1   2 -12 307.445 33.6801   4
   2  -1 -12 342.045 23.4477   3
   2  -1 -12 404.735 30.9692   5
   1   1  12 323.878 38.8875   1
   1  -2  12 367.714 22.6602   1
  -2   1  12 332.925 22.1728   2
   1   1  12 376.217 21.0162   4
  -2   1  12 284.943 28.7637   5
   1   1  12 342.562 22.2597   4
   1  -2  12 405.395 38.3376   5
   1  -2  12 401.099 42.4815   4
   1  -2  12 363.157 38.2058   5
  -1   3 -12 137.654 20.6697   3
  -2  -1 -12 140.518 22.8276   3
   3  -2 -12 122.884 18.4799   3
  -1   3 -12 217.567 35.9668   4
  -2  -1 -12 105.164 26.3054   1
  -2  -1 -12 135.180 14.0251   5
   3  -2 -12 165.516 25.8144   1
   3  -2 -12 143.645 23.9428   5
   2   1  12 96.3143 26.6156   1
  -3   2  12 132.823 19.9024   2
   1  -3  12 110.009 23.6659   5
   2   1  12 152.788 18.5960   4
   0   2 -12 223.407 31.9050   4
   0   2 -12 268.011 26.5295   3
  -2   0 -12 260.097 23.6217   5
   2  -2 -12 285.489 20.1610   3
  -2   0 -12 319.950 31.8129   3
  -2   0 -12 254.990 32.5034   1
   2  -2 -12 290.687 31.5426   1
   2  -2 -12 260.454 26.3957   5
  -2   2  12 288.720 21.4348   2
   0  -2  12 268.134 32.2584   5
   2   0  12 262.262 34.3428   1
   2   0  12 298.854 29.9050   4
  -2   1 -12 380.590 27.8948   5
   1  -2 -12 408.691 39.3899   1
   1   1 -12 433.191 27.4173   3
  -2   1 -12 362.385 17.8992   2
   1  -2 -12 308.193 23.3430   5
   1   1 -12 315.152 39.1862   4
  -2   1 -12 345.202 25.0814   3
   1  -2 -12 377.022 21.8906   3
   2  -1  12 384.130 29.6243   1
   2  -1  12 312.482 31.9245   4
  -1  -1  12 328.669 34.0621   5
  -1   2  12 411.630 27.3180   4
  -1  -1  12 354.154 37.5098   4
  -1   2  12 359.560 20.9156   2
   0  -2 -12 241.266 18.1866   5
  -2   2 -12 260.866 25.1978   3
   0  -2 -12 280.629 21.6548   3
   2   0 -12 269.702 30.7248   4
  -2   2 -12 229.024 31.7567   4
   2   0 -12 281.945 21.3633   1
   0  -2 -12 264.672 15.0617   5
   0  -2 -12 259.135 34.9713   1
   2   0 -12 251.133 27.5996   3
  -2   2 -12 288.877 23.8827   2
  -2   2 -12 252.911 31.2948   5
   2  -2  12 232.782 27.9574   5
   2  -2  12 332.617 35.8216   4
  -2   0  12 318.562 24.7851   2
   2  -2  12 248.074 25.4998   1
  -2   0  12 281.986 34.4270   4
  -2   0  12 242.076 28.6189   5
   0   2  12 309.551 21.7238   4
   3  -1 -12 111.080 20.1377   1
  -2   3 -12 142.391 31.4106   4
  -2   3 -12 158.718 23.1582   2
  -1  -2 -12 82.2355 23.6616   1
  -1  -2 -12 169.396 23.8676   3
   3  -1 -12 101.115 23.9455   4
   3  -1 -12 163.808 24.1816   3
  -3   1  12 149.938 22.7679   2
  -3   1  12 119.694 23.0052   5
   1   2  12 126.525 30.4368   1
   2  -3  12 117.663 26.7753   5
   2  -3  12 116.871 18.8836   1
   4  -2 -12 3101.53 83.8219   3
  -2  -2 -12 3343.16 94.5913   3
  -2   4 -12 3128.78 109.623   4
  -2   4 -12 3235.41 98.0434   2
  -2  -2 -12 3273.41 107.260   1
   4  -2 -12 3197.33 90.7586   1
   2  -4  12 3489.60 106.489   5
  -4   2  12 3044.36 88.1335   2
   2   2  12 2926.16 109.351   1
  -3  -2 -12 61.0148 22.0756   3
   5  -3 -12 56.0686 22.8524   1
   2  -5  12 68.5676 23.5460   5
  -5   3  12 50.9665 19.2422   2
   3   2  12 43.3751 28.2323   1
  -3  -1 -12 97.4576 23.9662   3
  -3  -1 -12 86.0137 12.8681   5
   4  -3 -12 88.6011 20.9748   5
  -1   4 -12 100.847 27.6036   4
   4  -3 -12 65.5570 21.1196   1
  -4   3  12 84.9758 20.8256   2
   3   1  12 89.6223 28.6532   1
   1  -4  12 60.6440 20.8070   5
   3   1  12 74.6271 16.1575   4
   0   3 -12 217.431 35.8343   4
   3  -3 -12 294.244 35.4709   1
   0   3 -12 306.788 31.0953   3
   3  -3 -12 276.539 32.3199   5
  -3   0 -12 180.834 26.8505   3
  -3   0 -12 247.682 24.3190   5
  -3   3  12 291.980 31.4291   2
   3   0  12 215.626 26.4520   4
   0  -3  12 222.569 30.9115   5
   3   0  12 225.669 35.6379   1
   2  -3 -12 224.881 32.0000   1
  -3   1 -12 125.975 20.0622   5
   1   2 -12 158.721 24.3395   3
  -3   1 -12 133.929 23.5027   3
   2  -3 -12 107.925 18.1835   5
   1   2 -12 145.400 28.7090   4
  -2   3  12 161.271 22.2088   2
   3  -1  12 112.223 23.0354   1
  -1  -2  12 135.508 25.9671   5
   3  -1  12 132.382 23.1011   4
   2   1 -12 179.596 27.1154   3
   1  -3 -12 112.999 16.7049   3
   1  -3 -12 138.326 28.1262   1
   2   1 -12 167.949 29.7953   4
   1  -3 -12 143.833 17.4794   5
  -3   2 -12 135.071 18.5562   2
  -3   2 -12 151.572 23.8136   3
  -3   2 -12 82.7387 19.3788   5
  -1   3  12 139.604 20.1172   2
   3  -2  12 114.917 21.3268   1
   3  -2  12 144.971 26.4655   4
  -2  -1  12 149.171 25.4819   5
   3   0 -12 206.410 29.3831   3
   0  -3 -12 330.003 41.1616   1
  -3   3 -12 229.401 27.8996   2
   3   0 -12 258.564 36.2747   4
   3  -3  12 241.274 29.8593   1
  -3   0  12 216.759 30.1686   5
  -3   0  12 233.130 29.8993   2
  -1  -3 -12 70.3498 19.8236   3
  -1  -3 -12 106.997 27.5239   1
  -3   4 -12 49.5617 20.0932   2
   4  -1 -12 44.5156 19.7440   3
   3  -4  12 85.8215 20.2526   1
  -4   1  12 60.2406 20.0051   5
   1   3  12 101.770 30.3536   1
  -4   1  12 86.1215 21.5134   2
  -3   5 -12 34.2758 24.9809   2
  -2  -3 -12 48.1336 25.4401   1
   5  -2 -12 36.6873 18.0964   3
  -2  -3 -12 35.1160 17.8996   3
   3  -5  12 79.6205 24.0504   5
   2   3  12 23.2445 24.7195   1
  -5   2  12 33.5314 20.1593   2
  -3   6 -12 -7.7657 29.1397   2
   3  -6  12 104.498 29.7194   5
  -6   3  12 125.853 36.2851   2
  -2   6 -12 161.924 49.1946   2
   6  -4 -12 124.028 37.2136   1
   2  -6  12 78.0955 23.9084   5
  -6   4  12 114.506 32.6814   2
  -4  -1 -12 137.752 18.2111   5
   5  -4 -12 95.1535 30.7086   1
   4   1  12 72.5312 33.0052   1
   1  -5  12 111.975 27.1479   5
  -5   4  12 31.2542 21.1233   2
  -4   0 -12 179.898 33.2897   3
  -4   0 -12 143.121 21.4567   5
   4  -4 -12 107.857 24.5577   5
   4  -4 -12 101.746 29.2333   1
   4   0  12 115.047 33.3263   1
   0  -4  12 114.229 24.1592   5
  -4   4  12 197.230 31.7511   2
   3  -4 -12 82.3464 23.4728   1
  -4   1 -12 69.8952 23.0547   3
   1   3 -12 64.7741 21.2643   3
   3  -4 -12 91.3084 20.6216   5
   1   3 -12 94.8628 25.0568   4
  -4   1 -12 84.9102 19.7405   5
   4  -1  12 61.1807 22.3320   1
   4  -1  12 114.366 24.2711   4
  -3   4  12 59.9811 20.3205   2
  -1  -3  12 115.055 26.3093   5
   2   2 -12 3285.13 93.5184   3
   2  -4 -12 3123.65 76.9008   5
   2   2 -12 3074.71 95.8769   4
  -4   2 -12 3112.74 92.5056   3
   2  -4 -12 3024.38 101.463   1
  -4   2 -12 3207.26 93.1207   5
  -2  -2  12 3000.88 96.9864   5
   4  -2  12 3002.45 96.3491   1
   4  -2  12 3208.23 100.447   4
  -2   4  12 2954.94 86.2269   2
   1  -4 -12 69.2832 11.8543   5
  -4   3 -12 72.5675 17.7011   2
   1  -4 -12 12.0261 17.9560   1
   3   1 -12 83.0341 24.4491   4
   3   1 -12 130.160 26.5331   3
   4  -3  12 95.1389 23.3829   1
  -3  -1  12 103.250 23.4718   5
  -1   4  12 74.6049 21.2845   2
  -4   4 -12 104.320 25.8683   2
   0  -4 -12 184.377 35.8471   1
   4   0 -12 89.7048 25.0154   3
   4   0 -12 111.765 29.6597   4
  -4   0  12 158.522 29.8235   5
   4  -4  12 96.2461 24.0071   1
  -4   0  12 120.971 28.6476   2
  -4   5 -12 120.678 31.6057   2
   5  -1 -12 124.582 28.8385   3
  -5   1  12 107.076 30.7726   2
   1   4  12 151.864 42.6514   1
   4  -5  12 71.2968 22.5395   1
  -4   6 -12 104.711 40.1724   2
   6  -2 -12 62.2023 25.5818   3
  -6   2  12 30.5489 26.9641   2
  -5  -1 -12 24.3629 14.9264   5
   6  -5 -12 64.1736 32.9735   1
  -6   5  12 23.5016 27.3967   2
   1  -6  12 -10.952 15.5766   5
   5  -5 -12 26.2348 27.0673   1
  -5   0 -12 25.2015 14.5848   5
   5  -5 -12 9.50970 20.9151   5
   5   0  12 72.9019 34.2367   1
   0  -5  12 74.5160 22.5580   5
  -5   5  12 63.3867 28.6429   2
  -5   1 -12 129.730 24.2574   5
   4  -5 -12 178.316 37.5224   1
   4  -5 -12 113.168 25.8236   5
  -4   5  12 158.657 31.7902   2
   5  -1  12 61.0742 30.2656   1
  -1  -4  12 115.130 25.4602   5
  -5   2 -12 30.0113 20.1649   3
  -5   2 -12 46.1803 20.2330   5
   2   3 -12 54.5661 23.8859   3
   3  -5 -12 68.3369 26.2595   1
   3  -5 -12 91.9953 21.2111   5
   5  -2  12 35.9269 22.5235   1
  -2  -3  12 73.9720 21.4481   5
  -3   5  12 33.1485 22.4541   2
   2  -5 -12 97.6294 30.0851   1
   3   2 -12 32.4812 21.3289   3
  -5   3 -12 45.1202 21.5925   5
   2  -5 -12 45.2522 13.4700   5
  -3  -2  12 66.9390 23.5812   5
  -2   5  12 -11.059 14.6995   2
   5  -3  12 48.9845 20.0664   1
   4   1 -12 75.4072 26.2429   3
   1  -5 -12 106.982 30.3580   1
  -5   4 -12 119.210 26.7288   2
  -4  -1  12 87.5819 26.5888   5
   5  -4  12 84.3320 27.2136   1
  -5   5 -12 49.9659 25.8093   2
   5   0 -12 27.6092 23.3844   3
   5  -5  12 -2.7785 18.5141   1
  -5   0  12 61.2634 28.3820   5
   6  -1 -12 25.0717 25.3733   3
  -5   6 -12 44.9147 29.3858   2
   5  -6  12 63.6831 27.2537   1
  -6   1  12 24.4270 26.5667   2
  -6   6  12 1043.65 77.6797   2
   5  -6 -12 29.7541 32.8667   1
  -6   1 -12 27.4062 18.9711   5
   5  -6 -12 30.1571 20.8175   5
   6  -1  12 27.8119 31.2227   1
  -5   6  12 47.9015 29.3252   2
  -1  -5  12 11.6547 15.0090   5
   4  -6 -12 51.2284 32.5850   1
   4  -6 -12 72.3315 22.9891   5
  -6   2 -12 33.4317 18.6744   5
  -4   6  12 36.8759 26.6344   2
  -2  -4  12 84.7489 24.9411   5
   6  -2  12 60.2342 31.8045   1
  -6   3 -12 70.9060 29.0640   5
   3  -6 -12 52.5471 30.2560   1
   3  -6 -12 53.9617 17.4205   5
   3   3 -12 42.1238 26.2196   3
   6  -3  12 12.8061 23.9992   1
  -3  -3  12 92.2431 27.9861   5
  -3   6  12 62.8736 31.3339   2
   2  -6 -12 123.332 35.2852   1
   4   2 -12 74.6210 28.7768   3
  -4  -2  12 110.489 32.2585   5
   6  -4  12 84.5551 32.2508   1
   5   1 -12 43.8934 25.2205   3
   6  -5  12 22.5665 23.4126   1
  -5  -1  12 22.7854 23.2024   5
  -6   6 -12 946.532 74.1460   2
   6  -6  12 654.038 67.2807   1
  -6   0  12 762.951 77.7745   5
  -7   3 -12 58.8698 30.3147   5
  -4   7  12 47.7944 37.9041   2
   3  -7 -12 18.4677 30.1364   1
   4   3 -12 -8.3152 25.4568   3
   0   0 -13 33.3875 12.1029   4
   0   0 -13 29.9856 12.2595   1
   0   0 -13 38.3045 13.8507   5
   0   0 -13 49.6991 11.2216   3
   0   0  13 29.6246 11.9716   1
   0   0  13 31.5696 13.5576   4
   0   0  13 41.9240 14.4066   4
   1  -1 -13 390.678 27.3583   4
   0   1 -13 372.550 20.8346   1
  -1   0 -13 458.993 31.5822   4
   0   1 -13 409.722 41.3823   5
   1  -1 -13 380.842 28.6857   5
   1  -1 -13 365.807 22.9019   3
   0   1 -13 314.099 34.1748   4
  -1   0 -13 359.683 24.2143   3
  -1   0 -13 348.369 33.6915   1
   1  -1 -13 406.099 36.3384   1
   0   1 -13 348.513 23.5033   3
  -1   0 -13 312.605 28.0363   5
  -1   1  13 384.717 28.6419   4
   0  -1  13 394.248 21.5106   1
  -1   1  13 337.064 26.4827   4
   0  -1  13 420.639 42.4639   4
   1   0  13 436.713 29.3851   4
   0  -1  13 425.514 40.7115   5
   1   0  13 393.405 37.3063   1
  -1   1  13 363.014 16.7163   2
   1   0  13 348.965 32.8061   4
   1   0 -13 345.246 24.2995   1
  -1   1 -13 537.631 48.5132   4
  -1   1 -13 398.083 24.6035   3
  -1   1 -13 356.450 24.8742   1
  -1   1 -13 368.556 35.0703   5
   0  -1 -13 368.339 26.5683   5
   0  -1 -13 385.093 25.0372   4
   1   0 -13 334.780 23.4427   3
   0  -1 -13 334.098 22.4444   3
   1   0 -13 383.797 35.0669   5
   1   0 -13 439.506 43.7021   4
   0  -1 -13 385.684 31.4056   1
   0   1  13 380.718 28.6032   4
   0   1  13 383.998 25.5515   4
   1  -1  13 408.753 39.1937   4
   1  -1  13 388.732 25.8617   1
  -1   0  13 413.399 36.8158   5
   1  -1  13 398.790 36.2825   4
  -1   0  13 400.656 37.6568   4
  -1  -1 -13 -12.055 11.9875   1
  -1   2 -13 11.2734 12.8693   5
  -1   2 -13 0.21810 9.07963   3
  -1  -1 -13 5.35252 8.78036   3
  -1  -1 -13 5.26117 6.55536   5
   2  -1 -13 11.9386 9.58542   3
  -1   2 -13 -7.4481 10.9697   4
   2  -1 -13 -2.0024 8.54117   4
   2  -1 -13 -12.682 8.04154   1
   2  -1 -13 -7.8097 8.12053   5
   1  -2  13 1.42005 12.6789   4
   1  -2  13 7.71819 9.46640   1
   1   1  13 -5.3450 6.26137   4
   1   1  13 -2.0115 14.5745   1
  -2   1  13 -0.3723 6.94316   2
   1  -2  13 -11.314 10.6866   5
   1   1  13 -10.099 7.31122   4
   3  -2 -13 191.788 26.3989   5
   3  -2 -13 324.806 34.9840   1
  -2  -1 -13 272.290 17.6526   5
  -2  -1 -13 277.311 33.5646   3
  -2  -1 -13 245.835 37.9423   1
   3  -2 -13 248.554 25.8679   3
  -1   3 -13 338.631 41.8594   4
  -1   3 -13 299.816 28.7410   3
  -3   2  13 267.385 28.0888   2
   1  -3  13 229.079 32.1259   5
   2   1  13 270.813 42.6954   1
   2   1  13 315.837 26.2154   4
   2  -2 -13 3029.14 81.1230   5
  -2   0 -13 3024.57 70.8927   5
  -2   0 -13 3092.20 79.0728   3
   0   2 -13 3162.11 99.3359   4
  -2   0 -13 3123.38 90.0404   1
   2  -2 -13 3014.35 66.4929   3
   0   2 -13 3033.23 72.9010   3
   2  -2 -13 2951.37 83.9651   1
   2   0  13 3013.93 78.2814   4
   2   0  13 3153.51 94.7570   1
  -2   2  13 2967.95 65.3563   2
   0  -2  13 3134.59 94.1252   5
   1  -2 -13 -1.2276 7.45227   5
  -2   1 -13 -1.1281 8.59380   3
   1  -2 -13 10.7064 7.82439   3
   1  -2 -13 -5.9774 11.4938   1
   1   1 -13 -6.4680 8.97677   3
   1   1 -13 20.3016 17.7297   4
  -2   1 -13 3.62164 8.35141   5
  -1  -1  13 -0.7130 12.1545   5
   2  -1  13 9.96699 10.5440   1
   2  -1  13 2.63638 11.3920   4
  -1   2  13 2.59128 6.61140   2
  -1  -1  13 4.74098 12.0691   4
   0  -2 -13 3011.59 70.6905   3
  -2   2 -13 3069.93 93.9151   4
   2   0 -13 3039.32 76.4461   3
   0  -2 -13 2908.42 91.6078   1
  -2   2 -13 3039.16 72.3656   3
   0  -2 -13 3065.70 63.6410   5
   2   0 -13 3085.86 89.0885   4
  -2   2 -13 3023.79 63.2584   2
  -2   2 -13 2990.04 90.0290   5
   2  -2  13 3006.24 76.0388   1
  -2   0  13 2994.71 87.3596   5
   2  -2  13 3000.36 92.0566   4
   0   2  13 3075.44 66.9633   4
  -2   0  13 2956.45 73.4450   2
  -2   0  13 3011.12 88.5972   4
  -2   3 -13 266.592 29.2244   2
   3  -1 -13 265.334 28.3423   1
  -2   3 -13 225.591 32.4646   4
  -1  -2 -13 333.501 33.4301   3
   3  -1 -13 310.219 31.4708   3
  -1  -2 -13 228.162 36.1278   1
  -3   1  13 266.763 29.8358   2
   2  -3  13 218.011 25.1100   1
   1   2  13 242.350 39.8471   1
   2  -3  13 211.848 31.2640   5
  -2  -2 -13 3.44966 12.4994   3
  -2   4 -13 -2.5664 16.4146   2
   4  -2 -13 -4.7835 13.2864   1
   4  -2 -13 16.0045 13.1018   3
  -2   4 -13 6.54583 20.8058   4
  -2  -2 -13 7.90211 19.2565   1
  -4   2  13 1.61383 12.1169   2
   2   2  13 -10.153 19.2228   1
   2  -4  13 8.32371 15.3688   5
   5  -3 -13 151.119 32.6136   1
  -3  -2 -13 164.058 32.9442   3
  -3  -2 -13 216.211 43.2165   1
   3   2  13 119.521 36.4760   1
  -5   3  13 150.052 29.7430   2
   2  -5  13 137.924 30.2421   5
  -1   4 -13 167.255 32.9886   4
   4  -3 -13 180.107 27.9250   5
  -3  -1 -13 138.858 25.7891   3
   4  -3 -13 190.173 32.6067   1
  -3  -1 -13 198.238 17.7714   5
   3   1  13 218.273 24.1272   4
   3   1  13 215.205 42.2084   1
  -4   3  13 161.556 26.4317   2
   1  -4  13 188.517 32.0499   5
  -3   0 -13 -1.3945 11.5182   3
  -3   0 -13 -6.3689 6.93271   5
   3  -3 -13 -10.952 14.3733   1
   0   3 -13 3.31719 12.5531   3
   0   3 -13 0.81675 18.5308   4
   3  -3 -13 -3.3271 9.40520   5
   3   0  13 -18.190 14.5777   1
  -3   3  13 -6.0758 9.66368   2
   3   0  13 12.2270 13.0254   4
   0  -3  13 -17.042 11.9629   5
   2  -3 -13 226.795 26.0439   5
  -3   1 -13 297.693 32.7157   3
   1   2 -13 220.070 36.0062   4
  -3   1 -13 294.636 29.9333   5
   2  -3 -13 292.302 37.7068   1
   1   2 -13 262.829 31.5671   3
  -2   3  13 306.501 29.5721   2
  -1  -2  13 269.320 36.1823   5
   3  -1  13 196.414 29.8428   1
   3  -1  13 302.609 34.6008   4
   1  -3 -13 278.727 22.1403   5
  -3   2 -13 267.466 32.0359   5
  -3   2 -13 302.758 32.6784   3
   1  -3 -13 329.369 28.5058   3
   1  -3 -13 307.793 40.6302   1
  -3   2 -13 283.092 26.9813   2
   2   1 -13 310.314 33.5180   3
   2   1 -13 295.625 36.9618   4
   3  -2  13 244.388 33.6448   4
  -2  -1  13 264.388 33.6026   5
   3  -2  13 247.392 33.0664   1
  -1   3  13 295.622 28.3473   2
  -3   3 -13 -8.6126 10.5785   2
   3   0 -13 -7.1328 12.3917   3
   3   0 -13 5.11595 15.6499   4
   0  -3 -13 -8.5767 8.07039   3
   0  -3 -13 -13.629 14.0395   1
  -3   0  13 0.57493 13.1952   5
   3  -3  13 -4.0443 11.8516   1
  -3   0  13 -3.7889 10.9169   2
  -1  -3 -13 211.177 29.7652   3
  -1  -3 -13 218.754 36.6442   1
  -3   4 -13 169.389 27.4023   2
   4  -1 -13 192.595 30.0420   3
   3  -4  13 184.551 27.1879   1
   1   3  13 231.323 41.3083   1
  -4   1  13 222.292 32.1816   2
   5  -2 -13 102.329 23.9803   3
  -3   5 -13 194.926 36.9291   2
  -2  -3 -13 191.394 33.4874   3
  -2  -3 -13 190.563 37.8964   1
   2   3  13 240.450 45.2110   1
   3  -5  13 189.967 36.2418   5
  -5   2  13 191.181 35.4966   2
  -3   6 -13 3.44807 34.0560   2
  -6   3  13 11.0049 20.9414   2
   3  -6  13 -16.147 19.0841   5
  -2   6 -13 871.847 91.7210   2
   6  -4 -13 865.491 68.6282   1
  -6   4  13 935.085 64.5522   2
   2  -6  13 873.175 61.2839   5
  -4  -1 -13 7.90988 19.0458   3
  -4  -1 -13 0.60690 9.93681   5
   5  -4 -13 -12.863 20.4540   1
  -5   4  13 29.6743 20.1175   2
   1  -5  13 -4.7568 16.6043   5
   4   1  13 -19.275 25.4919   1
  -4   0 -13 1469.08 72.0939   3
   4  -4 -13 1413.31 71.5778   1
   4  -4 -13 1419.29 68.5158   5
  -4   0 -13 1378.24 52.6167   5
  -4   4  13 1395.79 64.3773   2
   4   0  13 1447.64 81.3683   1
   0  -4  13 1537.26 70.1104   5
  -4   1 -13 153.636 28.4024   3
   1   3 -13 227.632 33.4481   3
   3  -4 -13 263.617 40.8682   1
   1   3 -13 188.599 34.3251   4
  -4   1 -13 195.756 27.4323   5
   3  -4 -13 153.707 24.9767   5
   4  -1  13 192.386 33.8388   1
   4  -1  13 223.024 33.2839   4
  -1  -3  13 121.294 26.9585   5
  -3   4  13 204.254 29.5349   2
  -4   2 -13 3.94287 13.3649   5
   2   2 -13 7.36059 15.3144   3
   2  -4 -13 -15.085 14.3593   1
   2   2 -13 11.6904 18.5683   4
  -4   2 -13 -3.5394 15.1976   3
   2  -4 -13 0.99657 9.75947   5
   4  -2  13 4.69896 13.8521   1
   4  -2  13 -9.1518 14.8630   4
  -2  -2  13 -19.959 11.8613   5
  -2   4  13 -3.4818 11.8655   2
   1  -4 -13 214.931 18.9749   5
   1  -4 -13 220.771 37.4184   1
  -4   3 -13 224.096 28.0318   2
   3   1 -13 205.932 35.9009   4
   3   1 -13 180.943 31.0796   3
  -3  -1  13 229.554 34.9726   5
   4  -3  13 195.224 31.4818   1
   4   0 -13 1434.67 74.8559   4
  -4   4 -13 1490.44 63.7792   2
   0  -4 -13 1372.00 71.9565   1
   4   0 -13 1315.62 68.0664   3
  -4   0  13 1451.88 73.2216   5
   4  -4  13 1460.90 67.5368   1
  -4   0  13 1473.69 70.2160   2
  -1  -4 -13 15.2863 21.2460   1
  -4   5 -13 -2.6955 19.9822   2
   5  -1 -13 -11.423 14.8572   3
  -5   1  13 -4.5915 17.8648   2
   1   4  13 14.2140 25.7203   1
   4  -5  13 28.7654 19.6693   1
   6  -2 -13 835.249 60.6167   3
  -4   6 -13 795.764 81.2206   2
  -6   2  13 837.212 74.9408   2
   6  -5 -13 81.5745 34.2973   1
  -5  -1 -13 103.246 18.3275   5
   1  -6  13 51.3366 21.4785   5
  -6   5  13 57.4963 30.2563   2
  -5   0 -13 140.319 23.6156   5
   5  -5 -13 129.865 30.2217   5
   5  -5 -13 178.324 40.0988   1
  -5   5  13 147.637 36.0110   2
   5   0  13 162.982 42.9058   1
   0  -5  13 173.152 30.7859   5
   4  -5 -13 -2.6192 14.9798   5
  -5   1 -13 3.69599 22.6819   3
   4  -5 -13 -16.768 19.5792   1
  -5   1 -13 -1.3178 13.7002   5
   5  -1  13 22.4364 27.2696   1
  -4   5  13 25.4011 19.0003   2
  -1  -4  13 7.70188 16.0342   5
   3  -5 -13 188.798 27.4611   5
  -5   2 -13 185.176 32.0104   5
   2   3 -13 148.142 30.7471   3
   3  -5 -13 198.735 39.1823   1
  -5   2 -13 104.097 31.1972   3
   5  -2  13 110.681 30.4924   1
  -3   5  13 157.859 32.7725   2
  -2  -3  13 179.896 31.7723   5
  -5   3 -13 164.436 33.6254   5
   2  -5 -13 148.627 20.6706   5
   3   2 -13 123.789 30.3400   3
   2  -5 -13 136.419 34.2319   1
   5  -3  13 124.906 27.8294   1
  -3  -2  13 158.794 35.2564   5
   1  -5 -13 -17.211 18.3799   1
   4   1 -13 22.1043 20.5699   3
  -4  -1  13 6.61096 19.5983   5
   5  -4  13 10.4189 18.4454   1
  -5   5 -13 160.647 33.7060   2
   5   0 -13 99.8998 29.3239   3
  -5   0  13 140.039 31.7694   5
   5  -5  13 136.164 36.2684   1
  -5   6 -13 47.9681 31.6702   2
   6  -1 -13 36.3556 27.1472   3
   5  -6  13 72.3121 28.9865   1
  -6   1  13 86.0951 34.2542   2
  -6   6  13 9.56743 28.1665   2
   5  -6 -13 95.4789 30.1638   5
   5  -6 -13 69.3139 37.0990   1
  -6   1 -13 90.8050 24.8206   5
   6  -1  13 101.536 39.6723   1
  -5   6  13 102.302 36.1603   2
  -1  -5  13 107.887 26.3222   5
  -6   2 -13 919.480 60.0627   5
   4  -6 -13 1003.04 75.3303   1
   4  -6 -13 844.684 55.2924   5
   6  -2  13 737.797 72.8491   1
  -4   6  13 774.073 75.8467   2
  -2  -4  13 854.961 55.5139   5
   3  -6 -13 -10.383 24.8423   1
   3   3 -13 12.2802 23.0508   3
  -6   3 -13 7.16526 22.0464   5
   3  -6 -13 -2.8554 12.7308   5
   6  -3  13 32.4288 25.5313   1
  -3  -3  13 -16.608 17.0689   5
   4   2 -13 758.491 73.0391   3
   2  -6 -13 834.034 77.5838   1
  -4  -2  13 832.430 65.0887   5
   6  -4  13 639.454 65.2463   1
   5   1 -13 43.1891 28.2332   3
  -5  -1  13 81.1660 27.5608   5
   6  -5  13 92.0547 28.6129   1
   6  -6  13 -15.245 22.2757   1
   0   0 -14 3206.64 70.5984   3
   0   0 -14 3315.51 86.6811   4
   0   0 -14 3209.67 87.8766   5
   0   0 -14 3123.83 77.0716   1
   0   0  14 3305.79 87.7481   4
   0   0  14 3228.49 84.0287   1
   0   0  14 3310.74 91.3701   4
   0   1 -14 559.047 29.6945   3
   1  -1 -14 500.213 34.1242   5
   1  -1 -14 548.457 27.7102   3
   0   1 -14 475.868 46.0775   5
  -1   0 -14 488.397 29.0928   3
  -1   0 -14 500.017 34.1410   1
   0   1 -14 492.619 25.4045   1
  -1   0 -14 519.042 32.4510   5
   1  -1 -14 564.372 33.6857   4
   1  -1 -14 488.151 33.5572   1
   0   1 -14 470.377 44.8456   4
   0  -1  14 495.429 25.5964   1
   1   0  14 575.814 36.1424   4
   1   0  14 533.224 37.7917   4
  -1   1  14 511.090 20.1593   2
   0  -1  14 526.224 40.6050   5
   0  -1  14 511.013 40.3396   4
  -1   1  14 547.445 33.8042   4
   1   0  14 493.271 36.5814   1
   1   0 -14 476.730 36.7862   5
  -1   1 -14 587.150 30.1972   3
   1   0 -14 462.903 36.8719   4
   1   0 -14 505.078 28.6048   3
   1   0 -14 542.656 30.1748   1
   0  -1 -14 471.390 30.9173   5
  -1   1 -14 555.842 38.9828   5
   0  -1 -14 487.318 35.3087   1
  -1   1 -14 514.777 30.6987   1
  -1   1 -14 476.214 38.0204   4
   0  -1 -14 523.901 28.2085   3
  -1   0  14 502.792 38.1853   4
   1  -1  14 534.022 31.3836   1
  -1   0  14 498.315 37.3248   5
   1  -1  14 504.876 38.5322   4
   0   1  14 489.324 29.8588   4
   0   1  14 568.671 34.9170   4
   1  -1  14 518.856 40.1332   4
  -1  -1 -14 1900.59 59.3611   3
   2  -1 -14 1884.55 67.5087   5
  -1  -1 -14 1802.69 71.7910   1
  -1   2 -14 1920.71 76.9685   5
   2  -1 -14 1882.52 62.0901   1
  -1  -1 -14 1907.25 49.8759   5
  -1   2 -14 2020.15 57.5682   3
  -1   2 -14 1936.00 77.9772   4
   2  -1 -14 1978.46 57.0413   3
   1   1  14 1925.97 53.3893   4
  -2   1  14 1849.23 50.9380   2
   1  -2  14 1977.39 53.2769   1
   1  -2  14 1971.13 76.9865   4
   1  -2  14 1938.38 75.2328   5
   1   1  14 1874.86 79.2659   1
  -1   3 -14 321.366 30.9245   3
  -2  -1 -14 355.481 20.6388   5
   3  -2 -14 409.382 41.1070   1
  -2  -1 -14 333.681 42.9629   1
   3  -2 -14 330.863 38.3604   5
   3  -2 -14 394.181 28.5364   3
  -2  -1 -14 412.171 40.6624   3
  -1   3 -14 370.739 43.6736   4
   1  -3  14 479.135 49.7247   5
   2   1  14 312.523 42.9444   1
  -3   2  14 384.684 27.8927   2
   2   1  14 370.344 25.5344   4
   2  -2 -14 530.963 39.3973   1
   2  -2 -14 603.228 38.2052   5
  -2   0 -14 576.113 31.6714   5
  -2   0 -14 559.801 35.4187   3
   0   2 -14 630.672 58.3256   4
   0   2 -14 564.122 33.3863   3
   2  -2 -14 585.501 29.9998   3
  -2   0 -14 556.283 41.6090   1
   0  -2  14 561.354 44.6156   5
   2   0  14 539.566 43.4294   1
  -2   2  14 581.730 28.2649   2
   2   0  14 570.821 38.1431   4
   1  -2 -14 1863.25 51.7570   3
  -2   1 -14 1846.56 63.7109   5
   1   1 -14 1757.47 75.5774   4
  -2   1 -14 1875.88 58.7772   3
   1  -2 -14 1810.96 69.2098   1
   1   1 -14 1958.13 58.8042   3
   1  -2 -14 1832.23 58.0196   5
  -1  -1  14 1789.69 71.2761   5
   2  -1  14 1923.73 69.8186   4
   2  -1  14 1994.76 66.9306   1
   2   0 -14 623.675 35.9377   3
  -2   2 -14 540.474 32.7316   3
   0  -2 -14 534.779 43.3449   1
  -2   2 -14 638.027 44.5143   5
  -2   2 -14 554.967 27.1633   2
   2   0 -14 616.093 43.1782   4
   0  -2 -14 572.852 28.6183   5
   0  -2 -14 593.326 32.0750   3
  -2   0  14 530.501 32.1292   2
  -2   0  14 533.466 40.8698   5
   2  -2  14 502.699 33.3292   1
   2  -2  14 565.890 43.3853   4
   3  -1 -14 340.673 33.7691   1
  -2   3 -14 327.138 35.0236   3
  -1  -2 -14 343.151 42.6753   1
  -2   3 -14 301.990 42.4700   4
   3  -1 -14 407.195 37.5289   3
  -1  -2 -14 347.423 34.8678   3
  -2   3 -14 356.351 33.4279   2
   2  -3  14 271.272 36.8180   5
  -3   1  14 341.816 34.4856   2
   1   2  14 254.400 41.7858   1
   2  -3  14 343.967 28.0423   1
  -2   4 -14 1555.54 68.7848   2
  -2  -2 -14 1453.98 75.3044   1
  -2   4 -14 1596.60 81.7542   4
  -2  -2 -14 1509.65 65.2756   3
   4  -2 -14 1499.05 64.4570   1
   4  -2 -14 1448.31 58.1835   3
   2  -4  14 1547.58 77.0655   5
  -4   2  14 1548.34 61.9096   2
   2   2  14 1407.10 80.3927   1
   5  -3 -14 185.820 35.1661   1
  -3  -2 -14 124.628 36.1342   1
  -3  -2 -14 189.603 35.3826   3
   2  -5  14 229.409 37.6803   5
   3   2  14 120.109 36.3689   1
  -5   3  14 271.986 40.9375   2
   4  -3 -14 303.816 40.9924   1
  -3  -1 -14 248.061 34.0759   3
  -3  -1 -14 204.259 19.5744   5
  -1   4 -14 245.473 40.5859   4
   4  -3 -14 228.831 33.4279   5
   3   1  14 253.720 26.6309   4
   3   1  14 277.237 46.3267   1
  -4   3  14 287.225 34.3919   2
   1  -4  14 293.842 41.5823   5
   0   3 -14 1328.08 53.9570   3
   0   3 -14 1353.41 69.9765   4
   3  -3 -14 1490.40 62.1503   5
   3  -3 -14 1392.97 64.9320   1
  -3   0 -14 1303.83 47.0339   5
  -3   0 -14 1405.26 61.3296   3
   0  -3  14 1377.07 66.7312   5
   3   0  14 1269.01 54.3898   4
  -3   3  14 1286.55 51.7433   2
   3   0  14 1292.15 70.0506   1
  -3   1 -14 344.562 33.5736   5
   1   2 -14 312.174 40.7581   4
   1   2 -14 392.966 36.3709   3
   2  -3 -14 407.200 44.5538   1
   2  -3 -14 351.836 32.7975   5
  -3   1 -14 328.103 34.9608   3
  -1  -2  14 317.038 39.2676   5
   3  -1  14 417.043 41.9496   4
  -2   3  14 342.633 27.0671   2
   3  -1  14 303.569 38.5455   1
   1  -3 -14 393.272 25.6053   3
   1  -3 -14 378.527 25.9404   5
  -3   2 -14 395.090 37.0279   3
   1  -3 -14 310.609 38.7515   1
  -3   2 -14 418.068 40.7302   5
   2   1 -14 364.177 37.7771   3
   2   1 -14 377.233 43.2673   4
  -2  -1  14 371.184 43.6073   5
   3  -2  14 317.434 38.6936   4
   3  -2  14 297.700 33.5071   1
   3   0 -14 1479.52 71.3897   4
   3   0 -14 1397.26 59.8698   3
   0  -3 -14 1187.18 65.4594   1
   0  -3 -14 1421.26 52.3473   3
   3  -3  14 1359.55 58.0730   1
  -3   0  14 1456.04 66.9389   5
  -3   0  14 1323.93 57.8689   2
  -1  -3 -14 283.089 42.7647   1
   4  -1 -14 248.715 34.3969   3
  -3   4 -14 247.581 34.8133   2
  -1  -3 -14 265.948 32.9013   3
   1   3  14 170.950 39.5114   1
  -4   1  14 230.778 33.0557   2
   3  -4  14 310.050 34.5332   1
   5  -2 -14 167.482 29.6331   3
  -2  -3 -14 125.565 32.8345   1
  -3   5 -14 273.360 44.6943   2
  -2  -3 -14 163.100 31.6859   3
   2   3  14 200.715 43.2439   1
  -5   2  14 210.400 36.5658   2
   3  -5  14 193.279 38.1886   5
  -3   6 -14 621.465 75.1590   2
   3  -6  14 470.461 55.3752   5
  -6   3  14 547.400 62.2288   2
   6  -4 -14 191.207 45.7683   1
  -2   6 -14 81.3761 41.2889   2
   2  -6  14 149.599 33.2193   5
  -6   4  14 230.187 43.5601   2
  -4  -1 -14 648.886 62.4518   3
  -4  -1 -14 729.199 32.1000   5
   5  -4 -14 686.326 63.8602   1
   1  -5  14 737.822 56.2999   5
  -5   4  14 716.329 51.7777   2
   4   1  14 605.459 67.1706   1
   4  -4 -14 262.153 39.4485   1
   4  -4 -14 292.128 39.4691   5
  -4   0 -14 239.485 38.3677   3
  -4   0 -14 351.723 31.6034   5
   0  -4  14 242.495 35.3330   5
  -4   4  14 213.226 32.6088   2
   4   0  14 328.663 48.5115   1
  -4   1 -14 246.910 31.5701   5
   1   3 -14 245.868 33.9418   3
   3  -4 -14 227.758 30.7022   5
   3  -4 -14 292.459 42.0893   1
   1   3 -14 283.090 40.4900   4
  -4   1 -14 303.916 39.8833   3
  -1  -3  14 226.566 35.4031   5
   4  -1  14 224.646 32.4993   4
   4  -1  14 234.489 37.8506   1
  -3   4  14 245.271 31.0718   2
  -4   2 -14 1481.37 65.0555   5
   2  -4 -14 1389.07 71.6175   1
   2   2 -14 1477.49 71.7251   4
   2   2 -14 1419.87 65.0652   3
   2  -4 -14 1441.03 54.2191   5
  -4   2 -14 1450.97 64.6173   3
  -2  -2  14 1407.62 70.8515   5
   4  -2  14 1347.95 67.2328   1
  -2   4  14 1396.59 61.2010   2
   4  -2  14 1510.72 71.7249   4
   3   1 -14 277.814 40.9610   4
   1  -4 -14 247.315 39.2357   1
   3   1 -14 184.665 32.1271   3
   1  -4 -14 272.901 19.8431   5
   4  -3  14 250.130 34.3381   1
  -3  -1  14 224.948 33.2970   5
   4   0 -14 277.061 44.8298   4
   0  -4 -14 305.137 45.2963   1
   4   0 -14 223.774 36.1441   3
  -4   4 -14 267.445 34.4093   2
   4  -4  14 298.708 39.2359   1
  -4   0  14 271.035 43.2675   5
   5  -1 -14 534.839 54.4787   3
  -4   5 -14 772.626 66.6318   2
  -1  -4 -14 781.220 70.2458   1
   4  -5  14 727.904 52.8747   1
   1   4  14 658.818 72.8485   1
  -5   1  14 789.463 67.7290   2
   6  -2 -14 129.485 33.7717   3
  -4   6 -14 171.972 47.1133   2
  -6   2  14 211.283 41.0401   2
   6  -5 -14 74.5396 36.5711   1
  -6   5  14 97.1079 33.3734   2
   1  -6  14 166.871 33.4292   5
   5  -5 -14 132.110 33.9973   5
  -5   0 -14 109.216 21.7932   5
   5  -5 -14 96.3579 34.9617   1
   0  -5  14 194.520 34.3769   5
  -5   5  14 148.315 34.4496   2
   5   0  14 160.511 45.4384   1
  -5   1 -14 687.789 67.6440   3
   4  -5 -14 761.382 54.3068   5
  -5   1 -14 762.431 48.8117   5
   4  -5 -14 796.525 74.3380   1
  -4   5  14 811.275 55.1335   2
   5  -1  14 768.828 75.3397   1
  -1  -4  14 687.968 51.0705   5
   3  -5 -14 174.216 27.7535   5
  -5   2 -14 214.462 37.4732   3
   2   3 -14 105.030 29.7926   3
   3  -5 -14 212.381 41.6846   1
  -5   2 -14 188.816 33.2182   5
  -2  -3  14 201.227 34.0695   5
   5  -2  14 218.942 38.5210   1
  -3   5  14 234.562 36.0311   2
  -5   3 -14 192.371 34.3490   5
   3   2 -14 159.581 32.9332   3
   2  -5 -14 176.622 38.9451   1
   2  -5 -14 191.381 23.6393   5
   5  -3  14 174.747 32.2723   1
  -3  -2  14 193.823 37.7960   5
   1  -5 -14 811.486 62.1100   1
   4   1 -14 577.376 59.2214   3
   5  -4  14 699.600 55.9769   1
  -4  -1  14 647.201 61.3353   5
   0  -5 -14 137.870 35.9955   1
   5   0 -14 66.0960 27.5547   3
  -5   0  14 81.1262 31.2997   5
   5  -5  14 128.120 32.2922   1
   6  -1 -14 111.724 32.2313   3
  -5   6 -14 48.5469 29.0996   2
  -6   1  14 145.855 37.3301   2
  -6   6  14 543.323 69.8861   2
  -6   1 -14 111.508 27.6060   5
   5  -6 -14 46.5340 24.7643   5
   5  -6 -14 128.359 44.6453   1
  -1  -5  14 112.477 25.7287   5
   6  -1  14 44.7678 36.1890   1
  -5   6  14 131.997 38.8270   2
   4  -6 -14 212.653 36.9230   5
   4  -6 -14 128.997 41.0503   1
  -6   2 -14 179.311 33.4103   5
  -4   6  14 104.448 33.0876   2
  -2  -4  14 175.164 32.8260   5
   6  -2  14 146.185 42.1644   1
  -6   3 -14 451.126 55.3577   5
   3  -6 -14 590.154 69.0816   1
   3  -6 -14 609.472 41.4691   5
   3   3 -14 490.765 58.0248   3
   6  -3  14 582.124 64.4387   1
  -3  -3  14 535.105 56.7736   5
   2  -6 -14 171.845 42.7277   1
   4   2 -14 154.665 36.9508   3
  -4  -2  14 86.0800 32.7579   5
   6  -4  14 122.601 35.0429   1
   5   1 -14 112.994 35.7172   3
   6  -5  14 92.7943 31.8020   1
  -5  -1  14 56.0460 30.2460   5
   0   0 -15 23.1354 10.1052   3
   0   0 -15 30.3802 12.8036   1
   0   0 -15 12.6144 12.2117   5
   0   0 -15 19.1650 11.6109   4
   0   0  15 21.3987 12.8516   4
   0   0  15 28.8414 13.1367   1
   0   1 -15 65.0289 12.9233   1
   1  -1 -15 58.5966 16.3353   5
   0   1 -15 139.760 27.9127   5
   1  -1 -15 57.8487 13.9709   3
   0   1 -15 50.8662 22.1704   4
  -1   0 -15 79.5947 18.0311   5
  -1   0 -15 67.4741 18.2292   1
   0   1 -15 82.0842 16.2459   3
   1  -1 -15 86.1813 19.7451   1
  -1   0 -15 46.9381 14.1466   3
   0  -1  15 54.2442 12.3999   1
   0  -1  15 88.3376 22.0681   4
   1   0  15 68.6397 18.4567   4
   0  -1  15 58.1723 19.2106   5
  -1   1  15 79.4014 19.1273   4
   1   0  15 57.4411 18.3757   1
   1   0 -15 90.7208 20.6085   4
  -1   1 -15 37.1741 12.1830   3
   1   0 -15 61.8761 18.3077   5
  -1   1 -15 71.9801 16.8494   1
   1   0 -15 41.4557 14.2758   1
  -1   1 -15 122.428 26.0233   4
   0  -1 -15 57.8318 19.5232   1
   1   0 -15 82.4196 16.4081   3
   0  -1 -15 63.1172 16.1149   5
   0  -1 -15 40.5153 12.0594   3
  -1   1 -15 50.2717 18.1078   5
  -1   0  15 49.3338 18.1618   5
   0   1  15 77.7950 16.4984   4
  -1   0  15 76.8816 20.0977   4
   1  -1  15 95.3284 23.0746   4
   1  -1  15 58.2498 14.9166   1
  -1   2 -15 10.9731 11.2782   3
  -1  -1 -15 -22.530 12.4010   1
   2  -1 -15 11.5675 12.1655   5
   2  -1 -15 -0.9182 9.34974   3
   2  -1 -15 6.93078 13.5418   1
  -1   2 -15 5.87913 12.8035   4
  -1   2 -15 -11.028 13.8491   5
  -1  -1 -15 1.31383 9.64118   3
  -1  -1 -15 -21.811 5.32373   5
   1  -2  15 4.64412 15.2876   5
   1  -2  15 -2.7923 14.3282   4
   1  -2  15 -5.7475 9.21730   1
   1   1  15 6.41527 17.2413   1
   1   1  15 8.59546 9.53492   4
  -2   1  15 -3.6602 7.60151   2
  -1   3 -15 32.7441 16.2376   3
  -1   3 -15 17.6696 18.3850   4
   3  -2 -15 52.1282 21.1334   1
   3  -2 -15 41.4444 14.1134   3
   3  -2 -15 146.221 28.1339   5
  -2  -1 -15 38.4449 16.2500   3
  -2  -1 -15 48.6775 10.5147   5
  -2  -1 -15 13.9296 19.8378   1
  -3   2  15 25.8960 12.3639   2
   1  -3  15 28.2251 19.3751   5
   2   1  15 42.4157 15.1559   4
   2   1  15 39.7239 21.3432   1
  -2   0 -15 33.0832 18.1046   1
   2  -2 -15 70.6821 20.2132   1
  -2   0 -15 58.1816 16.3146   3
   2  -2 -15 47.3928 16.0270   5
   2  -2 -15 52.9440 13.8822   3
   0   2 -15 65.2763 17.6469   3
  -2   0 -15 78.4890 16.0219   5
   0   2 -15 53.9742 25.4787   4
   2   0  15 73.4461 23.2296   1
   0  -2  15 68.0728 22.8962   5
  -2   2  15 38.0094 12.4305   2
   2   0  15 39.7106 17.0529   4
   1   1 -15 7.80156 16.5599   4
  -2   1 -15 -5.4173 9.44997   5
   1  -2 -15 5.43816 13.9909   1
   1   1 -15 -0.1327 10.3181   3
  -2   1 -15 8.13332 9.88511   3
   1  -2 -15 -8.0587 7.59881   5
   1  -2 -15 -4.3553 6.90427   3
   2  -1  15 -2.3696 11.6977   1
  -1  -1  15 -24.115 11.4340   5
   2  -1  15 -8.8516 13.1464   4
   0  -2 -15 64.8232 13.1828   5
   0  -2 -15 64.9094 15.3180   3
   2   0 -15 73.5233 22.2977   4
  -2   2 -15 75.8630 17.9468   3
   0  -2 -15 58.8274 22.0828   1
   2   0 -15 58.3202 16.2524   3
  -2   2 -15 60.4949 20.2185   5
   2  -2  15 67.2761 18.0646   1
  -2   0  15 52.1006 18.4722   5
  -2   0  15 49.2205 15.1122   2
   2  -2  15 45.9767 19.6504   4
   3  -1 -15 44.8597 15.4246   3
  -1  -2 -15 72.4351 19.6170   3
  -2   3 -15 35.4273 16.0916   3
  -1  -2 -15 36.1358 21.2697   1
  -1  -2 -15 50.0320 8.32994   5
   1   2  15 -2.3345 20.8576   1
  -3   1  15 40.5489 14.7722   2
   2  -3  15 17.6407 12.2450   1
   4  -2 -15 -14.166 13.6881   1
  -2   4 -15 12.6406 21.9524   4
  -2   4 -15 8.53948 17.0561   2
  -2  -2 -15 -6.0315 19.4307   1
   4  -2 -15 4.27243 12.8737   3
  -2  -2 -15 -15.379 10.3261   3
   2  -4  15 18.4264 18.9801   5
  -4   2  15 -2.1566 12.0724   2
   2   2  15 -23.216 20.1147   1
  -3  -2 -15 30.3338 20.5081   3
   5  -3 -15 25.9322 22.3908   1
  -3  -2 -15 19.0745 28.8722   1
  -2   5 -15 34.1588 28.4053   2
   2  -5  15 33.7089 19.4813   5
  -5   3  15 26.1370 18.3699   2
   3   2  15 22.5529 30.7831   1
  -3  -1 -15 37.9620 10.6546   5
   4  -3 -15 17.8033 15.6662   5
  -3  -1 -15 34.0498 18.0141   3
  -1   4 -15 8.00980 22.7588   4
   4  -3 -15 31.4706 20.8386   1
   1  -4  15 65.9698 22.3675   5
   3   1  15 45.0350 29.7310   1
  -4   3  15 19.6250 13.0519   2
   3  -3 -15 -16.429 14.0075   1
   0   3 -15 2.66601 12.4134   3
  -3   0 -15 -5.0206 8.04721   5
   3  -3 -15 -7.5211 9.15657   5
   0   3 -15 -18.579 17.7852   4
  -3   0 -15 -15.240 11.8961   3
   3   0  15 1.55947 19.0655   1
   0  -3  15 -10.924 13.6506   5
   3   0  15 2.71072 12.5754   4
  -3   3  15 2.97014 9.80465   2
   1   2 -15 48.5999 24.6602   4
  -3   1 -15 49.7954 16.5932   5
   1   2 -15 50.3603 17.9743   3
  -3   1 -15 36.6476 16.6407   3
   2  -3 -15 45.3932 14.8834   5
   2  -3 -15 53.0909 21.2136   1
  -1  -2  15 18.0678 17.3341   5
   3  -1  15 56.3880 18.8970   4
   3  -1  15 42.7184 19.7269   1
  -3   2 -15 26.1083 15.3965   3
   2   1 -15 10.6342 14.4097   3
   1  -3 -15 56.6127 13.7315   5
   2   1 -15 63.5172 22.2871   4
  -3   2 -15 67.4568 21.1650   5
   1  -3 -15 6.92430 8.50425   3
   1  -3 -15 62.0416 23.1370   1
  -2  -1  15 22.7558 18.6815   5
   3  -2  15 47.3512 17.0332   1
   3  -2  15 52.9675 19.8061   4
   3   0 -15 -15.436 14.6382   4
   0  -3 -15 1.05845 9.57317   3
   0  -3 -15 -12.933 14.5862   1
   3   0 -15 -8.2434 11.3155   3
  -3   0  15 -4.3522 14.4503   5
  -3   0  15 10.5152 11.9700   2
   3  -3  15 7.44255 13.1912   1
  -1  -3 -15 54.6996 25.5121   1
  -3   4 -15 33.5184 19.4579   2
   4  -1 -15 24.1269 17.4955   3
  -1  -3 -15 37.2014 15.7778   3
   3  -4  15 4.90392 15.5636   1
   1   3  15 45.6950 28.3054   1
  -4   1  15 39.5763 18.4171   2
  -2  -3 -15 47.2929 21.8005   3
  -3   5 -15 -15.677 21.6732   2
  -2  -3 -15 -12.444 22.0111   1
   5  -2 -15 19.0337 17.5378   3
  -5   2  15 18.5572 18.1188   2
   2   3  15 22.5583 27.9744   1
  -3   6 -15 -8.0485 33.1457   2
   3  -6  15 -15.055 22.6033   5
  -6   3  15 -17.548 22.1091   2
   6  -4 -15 -23.650 25.7866   1
  -2   6 -15 16.1510 36.2368   2
  -6   4  15 16.2384 24.4550   2
   2  -6  15 -20.830 19.3197   5
  -4  -1 -15 6.00115 10.2243   5
   5  -4 -15 11.9148 24.1401   1
  -4  -1 -15 -11.245 19.4155   3
   1  -5  15 -19.407 17.7915   5
  -5   4  15 0.53346 17.6703   2
   4   1  15 -0.2978 25.3166   1
  -4   0 -15 22.9607 13.4624   5
   4  -4 -15 20.5463 17.5831   5
  -4   0 -15 5.09181 17.7790   3
   4  -4 -15 -2.6518 21.6207   1
   4   0  15 8.26969 25.6351   1
  -4   4  15 8.86027 15.0289   2
   0  -4  15 -8.4278 15.9528   5
   3  -4 -15 24.9890 22.7400   1
  -4   1 -15 11.0021 13.5552   5
   3  -4 -15 39.1467 17.3749   5
   1   3 -15 19.5289 20.7395   4
   1   3 -15 36.2735 20.8604   3
  -4   1 -15 27.8537 19.4843   3
  -3   4  15 24.9182 16.4418   2
  -1  -3  15 62.2514 25.1277   5
   4  -1  15 36.1384 22.0553   1
  -4   2 -15 17.2592 17.5343   3
   2  -4 -15 7.06359 19.7653   1
   2   2 -15 6.32158 16.7402   3
   2   2 -15 19.1773 18.9145   4
  -4   2 -15 -6.3560 12.7879   5
   2  -4 -15 -11.293 9.19625   5
  -2  -2  15 7.04406 17.1919   5
   4  -2  15 23.9333 18.1473   1
   4  -2  15 -1.0117 16.5627   4
   1  -4 -15 30.8431 9.92023   5
   1  -4 -15 47.6420 22.5251   1
   3   1 -15 89.5387 26.4645   4
   3   1 -15 71.1364 22.2486   3
   4  -3  15 14.0203 15.9393   1
  -3  -1  15 53.1207 21.1158   5
   0  -4 -15 30.3045 21.5619   1
   4   0 -15 -12.311 14.5381   3
  -4   0  15 2.13944 17.3388   5
   4  -4  15 32.4925 18.5046   1
   5  -1 -15 -3.5369 16.3990   3
  -4   5 -15 -0.8838 23.2551   2
  -1  -4 -15 9.05565 24.4753   1
   1   4  15 -1.2001 27.2535   1
  -5   1  15 -14.688 20.4992   2
   4  -5  15 -11.478 16.3392   1
   6  -2 -15 -15.213 18.2051   3
  -4   6 -15 -12.811 32.1446   2
  -6   2  15 7.44489 25.1648   2
   6  -5 -15 9.03483 31.8502   1
  -6   5  15 43.2028 27.0140   2
   1  -6  15 5.11747 18.2158   5
   5  -5 -15 17.7800 21.3695   5
  -5   0 -15 10.1141 13.6963   5
   5  -5 -15 3.71283 27.2257   1
   5   0  15 22.6497 30.5533   1
   0  -5  15 5.78700 16.6139   5
  -5   5  15 6.62334 21.6306   2
   4  -5 -15 -8.3107 14.9485   5
   4  -5 -15 11.6317 25.1910   1
  -5   1 -15 -23.817 17.7243   3
  -5   1 -15 -4.4074 13.0931   5
   5  -1  15 21.1161 28.2658   1
  -1  -4  15 18.3012 17.5241   5
  -4   5  15 -10.791 15.5896   2
   2   3 -15 19.0509 20.7158   3
   3  -5 -15 29.4178 17.2840   5
  -5   2 -15 52.2105 26.4319   3
  -5   2 -15 38.8237 20.0948   5
   3  -5 -15 4.89654 22.6742   1
   5  -2  15 -26.982 18.6602   1
  -2  -3  15 27.2375 19.3122   5
   2  -5 -15 27.1994 25.2065   1
  -5   3 -15 -6.0506 18.0537   5
   3   2 -15 14.4222 19.8651   3
   2  -5 -15 28.3807 13.4356   5
  -3  -2  15 -4.3647 19.0113   5
   5  -3  15 29.5075 21.3274   1
   1  -5 -15 -1.5591 24.0627   1
   4   1 -15 6.10242 19.7870   3
  -4  -1  15 20.1783 18.5051   5
   5  -4  15 1.18354 17.8569   1
   5   0 -15 -4.3760 20.8813   3
   0  -5 -15 16.5391 25.9264   1
   5  -5  15 28.7623 21.8020   1
  -5   0  15 6.92546 22.0447   5
   6  -1 -15 36.4292 26.5192   3
  -6   1  15 27.8013 28.5672   2
   5  -6 -15 31.5478 34.5078   1
  -6   1 -15 -6.6676 17.9707   5
   5  -6 -15 25.8033 24.0359   5
   6  -1  15 12.4274 35.1174   1
  -5   6  15 -36.534 23.7445   2
  -1  -5  15 26.4269 20.7699   5
   4  -6 -15 10.5009 30.0062   1
   4  -6 -15 -24.136 15.3845   5
  -6   2 -15 14.3903 19.3863   5
  -2  -4  15 6.46199 19.4376   5
   6  -2  15 9.15939 29.8171   1
  -6   3 -15 6.12531 23.6035   5
   3   3 -15 15.6627 25.8737   3
   3  -6 -15 -9.6425 14.2297   5
   3  -6 -15 9.54991 26.0330   1
   6  -3  15 -0.0140 23.8477   1
  -3  -3  15 1.45580 21.6573   5
   2  -6 -15 25.8080 26.0229   1
   4   2 -15 -5.8051 22.9843   3
  -4  -2  15 -48.447 19.1965   5
   6  -4  15 15.3621 23.5207   1
   5   1 -15 -8.1392 23.1623   3
  -5  -1  15 -18.211 23.0271   5
   6  -5  15 17.8466 23.9671   1
   0   0 -16 769.218 36.2094   3
   0   0 -16 809.331 47.6474   5
   0   0 -16 776.741 40.6202   1
   0   0  16 812.740 46.8887   4
   0   0  16 754.915 43.9243   1
   0   1 -16 158.999 20.0642   1
   1  -1 -16 92.2921 21.8524   1
   0   1 -16 138.838 21.6425   3
   1  -1 -16 140.586 19.9353   3
   1  -1 -16 142.721 25.6822   5
  -1   0 -16 83.9519 16.8392   3
  -1   0 -16 135.958 25.1567   1
   0   1 -16 151.278 31.1039   4
  -1   0 -16 119.729 20.7905   5
   0   1 -16 137.301 27.6282   5
   0  -1  16 110.603 17.3094   1
   0  -1  16 105.406 25.3659   4
  -1   1  16 139.503 23.7180   4
   0  -1  16 79.8064 22.8866   5
   1   0  16 76.7378 20.5934   4
   1   0  16 147.798 27.8450   1
   1   0 -16 170.939 22.4680   1
   1   0 -16 140.227 21.4742   3
   0  -1 -16 104.782 23.1439   1
   0  -1 -16 100.435 20.4084   5
   0  -1 -16 151.148 20.9807   3
   1   0 -16 140.558 26.8232   4
  -1   1 -16 144.729 21.3169   3
  -1   1 -16 134.991 26.2472   5
   1   0 -16 90.0303 20.1430   5
  -1   1 -16 122.243 20.7383   1
   0   1  16 146.424 21.1508   4
   1  -1  16 125.471 20.7049   1
   1  -1  16 103.990 23.7338   4
  -1   0  16 115.389 24.8883   4
  -1   2 -16 341.629 33.1527   3
   2  -1 -16 343.558 37.7234   5
  -1  -1 -16 353.664 25.3704   5
   2  -1 -16 402.836 38.7107   1
  -1   2 -16 447.424 52.3732   4
  -1  -1 -16 298.532 30.2995   3
   2  -1 -16 347.647 31.2021   3
  -1  -1 -16 318.920 38.6212   1
   1   1  16 329.023 43.5713   1
  -2   1  16 310.529 23.4994   2
   1  -2  16 301.643 38.4356   4
   1   1  16 344.921 27.1898   4
   1  -2  16 358.482 26.0043   1
  -2  -1 -16 56.8692 18.6102   3
   3  -2 -16 81.2096 23.3106   1
   3  -2 -16 124.324 25.8752   5
  -2  -1 -16 116.842 15.7695   5
  -2  -1 -16 106.142 28.9196   1
  -1   3 -16 70.6375 19.0901   3
  -1   3 -16 66.1789 26.9887   4
   3  -2 -16 111.942 19.8828   3
  -3   2  16 88.4857 17.9027   2
   1  -3  16 51.4063 22.1202   5
   2   1  16 92.1282 17.3128   4
   2   1  16 104.620 29.4716   1
  -2   0 -16 144.635 23.3602   3
  -2   0 -16 188.398 23.1349   5
   0   2 -16 190.610 38.2502   4
   0   2 -16 251.980 29.8801   3
   2  -2 -16 196.933 30.8780   1
   2  -2 -16 142.487 24.6063   5
  -2   0 -16 154.747 29.9825   1
   2  -2 -16 177.563 23.1317   3
   2   0  16 163.398 27.4243   4
   0  -2  16 184.385 32.5809   5
   2   0  16 169.764 32.4969   1
   1   1 -16 335.652 34.0021   3
   1  -2 -16 307.358 31.9417   5
  -2   1 -16 367.812 33.3033   3
   1   1 -16 470.723 52.9059   4
  -2   1 -16 326.779 34.8317   5
   1  -2 -16 417.149 44.3466   1
   1  -2 -16 322.677 28.7755   3
  -1  -1  16 417.007 45.3172   5
   2  -1  16 311.045 34.7070   1
   2  -1  16 380.741 41.7346   4
  -2   2 -16 201.493 27.3620   3
   0  -2 -16 154.845 22.4930   3
   2   0 -16 188.331 34.3957   4
   0  -2 -16 167.743 20.8668   5
   2   0 -16 168.878 24.5468   3
   0  -2 -16 175.248 31.7317   1
  -2   2 -16 163.438 30.0294   5
   2  -2  16 170.728 31.4873   4
   2  -2  16 195.297 25.5607   1
  -2   0  16 228.561 36.0204   5
  -1  -2 -16 96.4302 11.2602   5
   3  -1 -16 79.1361 20.2355   3
  -1  -2 -16 104.574 28.7910   1
  -2   3 -16 103.770 21.6963   3
  -1  -2 -16 69.3897 18.3615   3
   1   2  16 76.8749 31.3622   1
  -3   1  16 71.9470 17.8606   2
   2  -3  16 51.2364 15.4052   1
  -2   4 -16 378.328 45.4483   2
  -2  -2 -16 353.274 47.0636   1
  -2  -2 -16 353.345 41.2810   3
   4  -2 -16 405.713 46.1590   1
   4  -2 -16 326.995 36.3203   3
  -4   2  16 361.459 39.0616   2
   2   2  16 405.712 56.2905   1
   2  -4  16 363.138 50.6456   5
   5  -3 -16 66.7680 28.3205   1
  -3  -2 -16 34.7516 30.8114   1
  -2   5 -16 28.0184 29.3002   2
  -3  -2 -16 1.11110 18.6765   3
   3   2  16 84.1438 33.0332   1
   2  -5  16 69.5645 25.7867   5
  -5   3  16 24.0156 18.9092   2
  -1   4 -16 71.9943 28.9698   4
  -3  -1 -16 78.1283 23.3092   3
  -3  -1 -16 70.9388 12.3044   5
   4  -3 -16 101.900 26.1886   5
   4  -3 -16 81.2247 26.3008   1
  -4   3  16 44.5088 17.5037   2
   1  -4  16 65.9551 24.7535   5
   3   1  16 81.8044 31.9266   1
   0   3 -16 254.365 32.7221   3
   3  -3 -16 258.901 33.4667   5
   3  -3 -16 238.952 36.0446   1
   0   3 -16 263.313 39.2401   4
  -3   0 -16 200.286 23.7514   5
  -3   0 -16 235.467 34.5885   3
   0  -3  16 280.651 40.6583   5
   3   0  16 277.641 33.4573   4
   3   0  16 253.639 43.8799   1
  -3   3  16 249.814 29.5796   2
  -3   1 -16 49.3388 19.0297   3
   1   2 -16 106.518 22.2417   3
   1   2 -16 64.1993 24.5700   4
  -3   1 -16 83.5932 19.3986   5
   2  -3 -16 56.8302 17.1350   5
   2  -3 -16 62.8329 24.1964   1
  -1  -2  16 65.6868 22.1076   5
   3  -1  16 117.090 24.7061   4
   3  -1  16 86.8177 25.1491   1
   2   1 -16 103.312 22.4171   3
   1  -3 -16 105.860 27.2366   1
  -3   2 -16 52.1771 18.0072   3
  -3   2 -16 98.6350 23.2337   5
   1  -3 -16 70.5327 14.8269   5
   2   1 -16 94.2091 27.6644   4
  -2  -1  16 57.2356 20.8781   5
   3  -2  16 44.9436 20.5198   4
   3  -2  16 92.6442 22.0390   1
   0  -3 -16 237.879 38.0497   1
   3   0 -16 284.025 35.0721   3
   0  -3 -16 251.793 29.9585   3
   3  -3  16 244.614 32.0397   1
  -3   0  16 244.199 37.2811   5
  -1  -3 -16 51.9807 18.7336   3
  -1  -3 -16 51.8838 26.8911   1
   4  -1 -16 46.6799 19.0705   3
   3  -4  16 76.6600 22.3164   1
  -4   1  16 48.6221 18.8907   2
   1   3  16 31.0894 30.1925   1
  -3   5 -16 1.09364 25.6222   2
  -2  -3 -16 34.7855 20.6126   3
  -2  -3 -16 25.1078 26.8633   1
   5  -2 -16 37.7906 18.4705   3
  -5   2  16 76.9632 24.8729   2
   2   3  16 -13.182 26.1737   1
  -3   6 -16 54.8324 36.6148   2
  -6   3  16 130.134 35.3998   2
   3  -6  16 110.845 32.6293   5
  -2   6 -16 133.136 48.2186   2
   6  -4 -16 43.6183 31.7791   1
   2  -6  16 9.28399 23.9398   5
  -6   4  16 50.5777 30.1550   2
   5  -4 -16 172.022 39.7521   1
  -4  -1 -16 91.8109 30.1784   3
  -4  -1 -16 105.149 16.3144   5
   4   1  16 168.031 40.6798   1
   1  -5  16 185.913 38.5270   5
  -5   4  16 139.945 30.8411   2
   4  -4 -16 92.3372 26.3049   5
  -4   0 -16 50.3004 22.7232   3
   4  -4 -16 36.0354 27.7421   1
  -4   0 -16 93.8369 18.6141   5
  -4   4  16 95.9596 24.1180   2
   4   0  16 137.490 38.0774   1
   0  -4  16 96.5266 26.6432   5
  -4   1 -16 43.6833 20.1412   3
   3  -4 -16 82.4760 30.8750   1
  -4   1 -16 64.1978 18.0329   5
   1   3 -16 46.3750 22.6829   3
   3  -4 -16 31.4704 16.7273   5
  -1  -3  16 46.8574 21.1353   5
   4  -1  16 -4.1480 19.2278   1
   2  -4 -16 339.474 46.9218   1
   2   2 -16 311.279 39.2721   3
   2  -4 -16 339.345 33.4033   5
  -4   2 -16 370.388 41.6264   5
   2   2 -16 309.331 44.3344   4
  -4   2 -16 309.746 39.1634   3
   4  -2  16 389.438 46.4988   1
  -2  -2  16 420.086 48.2673   5
   4  -2  16 384.630 46.7211   4
   1  -4 -16 84.9727 13.6455   5
   3   1 -16 99.8566 27.6660   4
   1  -4 -16 45.8754 26.2943   1
   3   1 -16 50.4126 22.0401   3
  -3  -1  16 45.8136 22.5674   5
   4  -3  16 39.2157 19.3975   1
   4   0 -16 92.4969 28.6738   3
   0  -4 -16 103.400 30.5413   1
   4  -4  16 57.3351 22.2646   1
  -4   0  16 45.7458 23.4409   5
  -1  -4 -16 111.959 35.4948   1
   5  -1 -16 113.640 30.7664   3
   1   4  16 140.912 40.7046   1
  -5   1  16 52.3399 27.4974   2
   6  -2 -16 28.1133 23.9934   3
  -6   2  16 35.3510 29.2485   2
   6  -5 -16 2.66909 32.2102   1
   1  -6  16 3.61733 19.7550   5
  -6   5  16 20.3459 27.2231   2
   5  -5 -16 -1.5700 21.6887   5
   5  -5 -16 21.1600 31.5206   1
  -5   0 -16 37.5095 16.5960   5
  -5   5  16 69.2942 30.3279   2
   0  -5  16 15.8310 18.0934   5
   5   0  16 53.2654 35.5714   1
  -5   1 -16 96.3292 32.1667   3
   4  -5 -16 187.830 33.6098   5
   4  -5 -16 133.154 37.8068   1
  -5   1 -16 43.5815 19.2217   5
   5  -1  16 121.930 37.6503   1
  -1  -4  16 83.4357 26.9625   5
   2   3 -16 48.6504 25.6486   3
  -5   2 -16 38.0868 25.4461   3
   3  -5 -16 48.6249 19.6065   5
   3  -5 -16 50.1884 29.1251   1
  -5   2 -16 66.0021 21.7758   5
   5  -2  16 46.5151 24.0578   1
  -2  -3  16 55.8219 25.7574   5
   2  -5 -16 19.6248 12.3053   5
   2  -5 -16 53.1612 28.3986   1
   3   2 -16 25.8101 23.1553   3
  -5   3 -16 82.8023 26.7206   5
  -3  -2  16 68.5414 28.6676   5
   5  -3  16 43.3578 24.1060   1
   4   1 -16 59.5490 27.0001   3
   1  -5 -16 80.4656 32.5750   1
   5  -4  16 100.596 30.2503   1
  -4  -1  16 71.4508 26.9136   5
   0  -5 -16 34.5663 27.5298   1
   5   0 -16 1.78539 22.2521   3
   0   5  16 39.0185 31.6545   1
   5  -5  16 9.90342 21.3730   1
  -5   0  16 16.9005 23.3812   5
   6  -1 -16 49.7818 29.3726   3
   5  -6 -16 24.3494 31.1857   1
   5  -6 -16 7.07751 23.5643   5
   6  -1  16 18.7712 32.0428   1
  -1  -5  16 -7.8119 19.0985   5
   4  -6 -16 37.2479 35.0625   1
   4  -6 -16 84.5412 26.5747   5
  -6   2 -16 71.0260 26.0702   5
  -2  -4  16 61.3642 26.7731   5
   6  -2  16 46.7311 38.8914   1
   3   3 -16 69.3247 29.4380   3
  -6   3 -16 52.7226 27.3888   5
   3  -6 -16 61.7464 33.5708   1
   3  -6 -16 97.7609 22.6749   5
   6  -3  16 101.957 36.0410   1
  -3  -3  16 77.8669 28.3114   5
   2  -6 -16 38.2315 31.8354   1
   4   2 -16 88.3324 32.8600   3
   6  -4  16 62.7462 30.4884   1
  -4  -2  16 -9.6322 24.5853   5
   5   1 -16 6.93301 22.9346   3
   6  -5  16 35.9646 26.7729   1
  -5  -1  16 -24.663 25.9041   5
   0   0 -17 11.7813 13.7618   5
   0   0 -17 11.9854 11.1792   3
   0   0 -17 -10.537 10.9592   1
   0   0  17 4.57128 13.3019   4
   0   0  17 -0.2758 12.5918   1
   0   1 -17 6.53962 14.1841   5
   1  -1 -17 33.7443 13.2496   3
   0   1 -17 21.4349 12.2661   3
  -1   0 -17 9.10004 14.8004   1
  -1   0 -17 17.1709 12.1444   3
   1  -1 -17 5.61263 13.8194   1
   0   1 -17 16.2350 10.4527   1
   1  -1 -17 10.9945 13.2135   5
  -1   0 -17 32.4145 14.0397   5
   0   1 -17 19.3021 15.2760   4
   1   0  17 16.9473 16.5314   1
   0  -1  17 12.5429 16.2031   4
   1   0  17 39.8913 17.2631   4
  -1   1  17 29.8141 14.7101   4
   0  -1  17 5.08913 8.89529   1
  -1   1 -17 17.7484 13.2635   1
   0  -1 -17 5.08769 14.4529   1
   1   0 -17 24.0355 15.5438   5
   0  -1 -17 11.8958 10.7891   3
   0  -1 -17 13.9193 11.3624   5
  -1   1 -17 17.0867 14.5871   5
   1   0 -17 23.8104 12.6999   1
  -1   1 -17 8.26747 10.8353   3
   1   0 -17 14.1577 11.9003   3
   1  -1  17 2.49386 11.9661   1
  -1   0  17 3.74054 15.1010   4
   1  -1  17 20.3035 15.4350   4
   0   1  17 28.6756 13.7021   4
   2  -1 -17 -14.782 9.87130   3
  -1  -1 -17 -6.2207 7.28541   5
  -1   2 -17 13.1265 13.8105   3
   2  -1 -17 1.23258 13.6160   1
  -1  -1 -17 5.27312 15.3156   1
   2  -1 -17 0.28572 13.4002   5
  -1  -1 -17 1.77888 11.7283   3
   1  -2  17 -2.5510 9.70716   1
   1   1  17 3.84900 19.1583   1
   1   1  17 37.7745 14.0833   4
  -2  -1 -17 12.5045 8.71109   5
  -2  -1 -17 22.8792 13.9278   3
  -1   3 -17 27.0354 14.9750   3
   3  -2 -17 20.0808 15.6287   1
   3  -2 -17 -2.6477 13.2251   5
  -2  -1 -17 -0.8286 19.4091   1
   3  -2 -17 8.39400 11.5509   3
  -1   3 -17 5.49614 19.0929   4
   2   1  17 13.9114 20.1764   1
   2   1  17 6.26352 11.3167   4
  -3   2  17 5.61416 10.3490   2
   1  -3  17 -6.3618 15.5185   5
   2  -2 -17 361.787 31.4580   3
  -2   0 -17 339.335 31.4344   5
   2  -2 -17 369.475 39.2348   5
   0   2 -17 392.600 51.1900   4
   2  -2 -17 280.581 36.7659   1
  -2   0 -17 323.886 33.5621   3
   0   2 -17 307.995 32.9527   3
  -2   0 -17 408.581 46.5852   1
   2   0  17 352.579 45.8628   1
   0  -2  17 339.175 43.0412   5
   2   0  17 348.674 36.8028   4
   1  -2 -17 1.47013 8.65672   3
   1  -2 -17 10.9031 11.3298   5
   1   1 -17 -36.505 14.3444   4
  -2   1 -17 13.2141 12.6398   3
   1  -2 -17 8.71864 15.8310   1
  -2   1 -17 0.38077 11.6221   5
   1   1 -17 -13.494 9.98496   3
   2  -1  17 5.55526 14.1902   1
  -1  -1  17 -3.2210 17.0773   5
   2  -1  17 6.20786 15.2769   4
   2   0 -17 391.878 39.1287   3
   0  -2 -17 403.979 47.0229   1
  -2   2 -17 384.432 36.3071   3
   0  -2 -17 328.770 25.7515   5
   0  -2 -17 395.475 35.2848   3
  -2   2 -17 384.398 45.1860   5
   2  -2  17 371.497 35.5092   1
   2  -2  17 315.390 40.9919   4
   3  -1 -17 20.8309 12.9814   3
  -1  -2 -17 18.1769 7.19022   5
  -2   3 -17 0.68041 13.9648   3
  -1  -2 -17 29.4770 19.8558   1
  -1  -2 -17 13.1654 12.9765   3
   1   2  17 11.1936 22.5651   1
   2  -3  17 7.44590 10.4017   1
  -3   1  17 18.7667 13.0414   2
  -2  -2 -17 20.1680 21.6977   1
  -2   4 -17 14.1844 18.9072   2
  -2  -2 -17 4.17215 15.2410   3
   4  -2 -17 -2.9700 12.4673   3
   2   2  17 9.05478 23.9963   1
  -4   2  17 -2.0253 12.3086   2
  -3  -2 -17 19.9575 31.7933   1
  -2   5 -17 33.8020 27.9456   2
  -3  -2 -17 26.7709 22.6417   3
   3   2  17 18.6931 30.6925   1
  -5   3  17 14.3719 18.6717   2
   2  -5  17 53.4862 26.3372   5
  -3  -1 -17 7.82961 16.0544   3
   4  -3 -17 -4.6200 13.8540   5
  -1   4 -17 35.8180 27.3512   4
  -3  -1 -17 -30.808 21.1022   1
  -3  -1 -17 -0.1607 8.73958   5
   4  -3 -17 12.7406 20.2392   1
  -4   3  17 -3.4067 11.8041   2
   3   1  17 5.34494 25.8197   1
   1  -4  17 36.0533 22.2106   5
   0   3 -17 25.4292 20.0496   4
   3  -3 -17 -11.396 10.9943   5
  -3   0 -17 -11.203 7.15025   5
   0   3 -17 7.10461 15.0437   3
  -3   0 -17 1.80393 13.8610   3
   3  -3 -17 4.94257 18.1219   1
   0  -3  17 -3.6005 16.0946   5
   3   0  17 -2.3653 12.7114   4
   3   0  17 39.1754 23.4083   1
  -3   1 -17 37.0171 16.2747   3
   2  -3 -17 34.4135 14.9676   5
   1   2 -17 27.9408 20.9880   4
   1   2 -17 15.0492 15.6275   3
  -3   1 -17 0.31375 10.9950   5
   2  -3 -17 -27.629 15.1416   1
   3  -1  17 19.7254 17.5140   4
   3  -1  17 10.3121 17.7712   1
  -1  -2  17 32.1917 19.7223   5
   2   1 -17 19.0995 17.6978   4
  -3   2 -17 40.4997 18.4532   5
   1  -3 -17 10.9667 9.53905   5
   1  -3 -17 29.0637 12.0058   3
   1  -3 -17 -8.0421 16.3481   1
  -3   2 -17 11.8997 13.5641   3
   2   1 -17 1.06043 13.2694   3
   3  -2  17 7.22419 14.2107   1
   3  -2  17 45.3263 20.0092   4
  -2  -1  17 43.2364 20.6281   5
   0  -3 -17 -2.2537 15.9527   1
   0  -3 -17 -7.2680 10.1291   3
   3   0 -17 4.23397 13.3760   3
   0  -3 -17 4.49097 6.04142   5
   3  -3  17 17.5822 14.6523   1
   4  -1 -17 7.48154 14.0595   3
  -1  -3 -17 61.2562 27.3226   1
  -1  -3 -17 29.1131 14.8644   3
   1   3  17 41.6765 28.8764   1
  -4   1  17 -14.835 12.3499   2
  -2  -3 -17 -1.7953 16.6400   3
  -2  -3 -17 -11.532 23.9575   1
   5  -2 -17 23.4271 17.9916   3
   2   3  17 -16.745 26.6028   1
  -5   2  17 50.0906 23.4168   2
  -3   6 -17 -17.037 32.7395   2
  -6   3  17 13.3666 23.2560   2
  -2   6 -17 79.9730 40.1069   2
   2  -6  17 102.957 30.6361   5
  -6   4  17 94.4579 34.5507   2
  -4  -1 -17 -13.723 18.4545   3
   5  -4 -17 7.23200 24.6142   1
  -4  -1 -17 -1.3786 9.29935   5
   4   1  17 10.5776 25.9045   1
   1  -5  17 -24.420 18.6047   5
  -5   4  17 4.26362 19.4341   2
   4  -4 -17 183.868 32.9655   5
   4  -4 -17 158.546 36.8923   1
  -4   0 -17 210.709 36.7728   3
  -4   0 -17 156.299 23.6484   5
   0  -4  17 144.547 34.1116   5
   4   0  17 140.871 40.3857   1
   3  -4 -17 12.7930 20.0108   1
  -4   1 -17 -1.0437 12.9342   5
   3  -4 -17 11.1412 14.8289   5
   1   3 -17 12.7711 18.0520   3
  -4   1 -17 30.5840 19.0001   3
  -1  -3  17 18.6033 19.6924   5
   4  -1  17 18.0042 20.1323   1
   2   2 -17 -1.3494 18.8744   4
  -4   2 -17 -8.0025 16.5978   3
   2  -4 -17 -13.269 18.8276   1
  -4   2 -17 -7.6081 10.8449   5
   2  -4 -17 4.64334 10.5740   5
   2   2 -17 -13.001 15.0172   3
   4  -2  17 9.76665 18.5283   4
   4  -2  17 12.9459 17.8325   1
  -2  -2  17 -3.3850 16.6481   5
   3   1 -17 5.71474 21.2215   4
   3   1 -17 1.95132 16.5042   3
   1  -4 -17 7.93828 8.64723   5
   1  -4 -17 39.5371 25.8961   1
   4  -3  17 -14.267 14.0948   1
  -3  -1  17 35.1767 21.4308   5
   0  -4 -17 155.658 36.3626   1
   4   0 -17 92.0823 26.2500   3
   4  -4  17 137.930 29.5817   1
   5  -1 -17 -16.638 14.9535   3
  -1  -4 -17 -21.423 22.2961   1
  -5   1  17 1.52112 20.4673   2
   1   4  17 2.29890 29.5617   1
   6  -2 -17 26.2881 22.0288   3
  -6   2  17 120.560 38.6640   2
   6  -5 -17 32.9643 34.3439   1
  -6   5  17 33.7225 27.7125   2
  -5   0 -17 12.9448 13.8760   5
   5  -5 -17 -8.7288 21.2086   5
  -5   0 -17 24.4430 26.5462   3
   5  -5 -17 -44.408 25.9767   1
   0  -5  17 -2.9455 17.1483   5
   5   0  17 14.5149 33.4732   1
   4  -5 -17 -0.2287 25.7063   1
  -5   1 -17 13.1235 24.4493   3
   4  -5 -17 -2.0287 14.7110   5
  -5   1 -17 -9.5769 15.2811   5
  -1  -4  17 6.11722 19.6006   5
   5  -1  17 -12.479 26.8121   1
  -5   2 -17 7.38753 17.8024   5
   2   3 -17 14.4851 22.5590   3
   3  -5 -17 11.0011 16.3814   5
   3  -5 -17 35.6071 29.6684   1
  -5   2 -17 56.9912 26.5375   3
   5  -2  17 36.4461 25.1208   1
  -2  -3  17 11.1880 21.2837   5
   2  -5 -17 -8.5075 23.8569   1
  -5   3 -17 -14.071 18.4973   5
   3   2 -17 36.7310 24.1357   3
   2  -5 -17 -0.4443 11.0755   5
  -3  -2  17 -33.578 17.7970   5
   5  -3  17 0.22383 18.4020   1
   4   1 -17 -12.085 17.5049   3
   1  -5 -17 10.5898 26.1109   1
  -4  -1  17 0.11030 23.8560   5
   5  -4  17 30.1051 21.9887   1
   0  -5 -17 48.7010 29.9527   1
   5   0 -17 19.3873 24.9650   3
   5  -5  17 9.41829 23.8921   1
   0   5  17 13.3780 29.5071   1
   6  -1 -17 36.9865 26.6600   3
   5  -6 -17 11.4539 23.4451   5
   5  -6 -17 -22.477 34.7282   1
   6  -1  17 -31.082 29.5307   1
   4  -6 -17 86.1566 38.1531   1
   4  -6 -17 91.5337 26.9837   5
  -6   2 -17 77.0771 27.0895   5
  -2  -4  17 29.8749 24.0068   5
   6  -2  17 52.5563 35.1460   1
   3  -6 -17 18.4280 15.4983   5
   3   3 -17 -21.671 21.2783   3
  -6   3 -17 2.71752 23.1590   5
   3  -6 -17 18.8799 30.1453   1
   6  -3  17 -11.616 23.7699   1
  -3  -3  17 13.3069 23.6470   5
   4   2 -17 42.8092 28.6497   3
   2  -6 -17 90.2938 37.3771   1
   6  -4  17 46.3389 26.9937   1
  -4  -2  17 114.305 37.6813   5
   5   1 -17 0.14836 25.3662   3
   1  -6 -17 18.9600 28.1003   1
  -5  -1  17 2.31688 28.6310   5
   6  -5  17 -4.2467 23.7105   1
   0   0 -18 515.602 37.3333   1
   0   0 -18 480.989 32.7169   3
   0   0 -18 580.639 52.5613   5
   0   0  18 537.454 42.8490   4
   0   0  18 526.575 39.8853   1
   1  -1 -18 1.53815 14.9093   1
   0   1 -18 39.8817 12.9979   1
  -1   0 -18 -3.0556 13.7970   1
   1  -1 -18 61.2408 18.8323   5
   0   1 -18 -21.463 11.8839   5
   0   1 -18 12.4934 11.0459   3
  -1   0 -18 29.4051 13.8589   3
   1  -1 -18 26.8026 12.4762   3
  -1   0 -18 40.6328 16.4046   5
  -1   1  18 35.3066 14.7368   4
   1   0  18 23.1481 15.0238   4
   0  -1  18 20.4973 17.7895   4
   0  -1  18 64.6609 15.4027   1
   1   0  18 40.6912 19.5157   1
   0  -1 -18 26.3205 14.1438   5
   1   0 -18 34.0803 14.6867   1
   1   0 -18 48.5259 18.6711   5
   1   0 -18 21.8166 12.4590   3
   0  -1 -18 24.2294 12.7957   3
  -1   1 -18 25.1607 14.8333   1
  -1   1 -18 34.0791 13.6011   3
  -1   1 -18 -0.2538 15.2828   5
   0  -1 -18 24.9684 17.8771   1
   0   1  18 31.7316 19.2789   1
   0   1  18 56.3541 16.9726   4
   1  -1  18 54.6249 16.7884   1
  -1   0  18 13.2635 16.7175   4
   1  -1  18 27.8840 18.6096   4
  -1  -1 -18 763.501 38.2686   5
  -1  -1 -18 812.860 54.3304   1
   2  -1 -18 826.127 42.1473   3
   2  -1 -18 830.341 47.1270   1
   2  -1 -18 859.050 53.7164   5
  -1   2 -18 746.464 41.8245   3
  -1  -1 -18 808.467 42.7673   3
   1  -2  18 807.104 39.6595   1
   1   1  18 834.128 41.3899   4
   1   1  18 832.348 60.1954   1
   3  -2 -18 19.6960 12.7785   3
  -2  -1 -18 14.5645 21.6438   1
  -1   3 -18 5.72577 15.6658   3
  -2  -1 -18 0.73060 12.0962   3
   3  -2 -18 10.3606 12.7520   5
   3  -2 -18 19.1280 19.0818   1
  -2  -1 -18 20.9890 10.0094   5
   2   1  18 21.7489 13.2753   4
   2   1  18 19.5632 21.3975   1
   0   2 -18 728.639 42.1381   3
  -2   0 -18 736.351 43.1981   3
  -2   0 -18 739.785 39.8115   5
  -2   0 -18 797.071 53.9866   1
   2  -2 -18 786.947 48.4045   5
   2  -2 -18 710.918 37.2627   3
   2  -2 -18 740.529 49.4027   1
   0   2 -18 730.201 57.2865   4
   2   0  18 770.953 55.3634   1
   2   0  18 765.973 46.7695   4
   0  -2  18 689.886 55.0529   5
   1   1 -18 756.122 42.2323   3
  -2   1 -18 800.478 43.5202   3
   1  -2 -18 767.223 45.0292   5
  -2   1 -18 697.524 46.0756   5
   1  -2 -18 757.200 38.1905   3
   1  -2 -18 823.927 53.3005   1
   2  -1  18 809.914 54.2902   4
   2  -1  18 806.066 49.7395   1
   2   0 -18 649.170 40.6317   3
  -2   2 -18 768.816 42.6782   3
   0  -2 -18 713.671 37.0076   5
  -2   2 -18 709.192 52.2683   5
   0  -2 -18 760.903 40.0987   3
   0  -2 -18 710.047 51.4706   1
   2  -2  18 679.657 59.6376   4
   2  -2  18 726.952 42.0572   1
   3  -1 -18 37.3344 15.9006   3
  -1  -2 -18 -22.765 16.3841   1
  -2   3 -18 -2.2280 14.4155   3
  -1  -2 -18 16.2073 7.82206   5
  -1  -2 -18 16.8277 14.0780   3
  -3   1  18 29.5878 14.5875   2
   1   2  18 44.1182 26.5417   1
  -2  -2 -18 196.556 31.2509   3
  -2  -2 -18 244.491 43.9369   1
   4  -2 -18 202.165 30.4610   3
   2   2  18 237.465 47.4474   1
  -4   2  18 254.691 35.2807   2
  -3  -2 -18 -8.5180 25.8969   1
  -3  -2 -18 9.39036 19.6553   3
   2  -5  18 -10.623 19.1432   5
  -5   3  18 1.54170 17.4362   2
   3   2  18 22.4814 33.3438   1
  -3  -1 -18 -3.0152 24.2823   1
  -3  -1 -18 23.3028 16.7138   3
   4  -3 -18 13.0454 17.1293   5
   4  -3 -18 17.9481 19.5000   1
  -3  -1 -18 6.46203 9.44711   5
   1  -4  18 -3.1101 19.1639   5
   3   1  18 36.7357 28.8122   1
  -3   0 -18 566.992 44.0694   3
   3  -3 -18 617.986 47.0449   5
  -3   0 -18 529.191 34.7361   5
   0   3 -18 534.045 46.8347   3
   3  -3 -18 606.808 61.8759   1
   0   3 -18 648.470 64.7491   4
   0  -3  18 569.511 59.8885   5
   3   0  18 445.156 55.1441   1
  -3   1 -18 14.7764 14.0775   5
   2  -3 -18 26.1360 14.9728   5
   1   2 -18 3.20331 13.9655   3
  -3   1 -18 32.0684 17.8045   3
   1   2 -18 2.90780 19.9933   4
   2  -3 -18 21.8911 21.5308   1
   3  -1  18 10.7784 17.1240   1
   3  -1  18 2.97376 16.3054   4
  -1  -2  18 17.9264 18.8727   5
   2   1 -18 21.3682 14.4597   3
   2   1 -18 8.96805 19.3024   4
   1  -3 -18 20.7111 21.0083   1
   1  -3 -18 10.3591 10.4412   3
   1  -3 -18 -9.3873 8.33403   5
  -3   2 -18 3.35340 14.1785   3
  -3   2 -18 29.5625 19.4185   5
  -2  -1  18 9.93008 18.6918   5
   3  -2  18 -1.2616 14.5289   1
   3  -2  18 38.8901 20.1078   4
   3   0 -18 463.279 45.2760   3
   0  -3 -18 567.556 25.1672   5
   0  -3 -18 661.970 64.7884   1
   0  -3 -18 533.023 37.1162   3
   3  -3  18 514.351 40.8642   1
  -1  -3 -18 -6.6027 13.8135   3
   4  -1 -18 -4.1643 15.0198   3
  -1  -3 -18 52.2477 27.0516   1
  -4   1  18 -8.6856 15.2514   2
   1   3  18 4.88635 25.8065   1
   5  -2 -18 10.0157 17.4208   3
  -2  -3 -18 -32.189 23.8394   1
  -2  -3 -18 22.1346 20.4397   3
  -5   2  18 26.2508 20.2588   2
   2   3  18 -17.904 24.8306   1
  -6   3  18 237.569 45.5514   2
  -2   6 -18 219.601 58.9946   2
   2  -6  18 282.899 45.7103   5
  -6   4  18 141.774 38.4784   2
   5  -4 -18 294.847 50.6591   1
  -4  -1 -18 287.155 22.4639   5
  -4  -1 -18 199.155 38.9739   3
   4   1  18 311.120 53.0791   1
   1  -5  18 309.526 46.1995   5
   4  -4 -18 383.900 50.6879   5
  -4   0 -18 348.736 34.0896   5
  -4   0 -18 348.638 48.3471   3
   4  -4 -18 393.065 52.4798   1
   4   0  18 346.242 55.3107   1
   0  -4  18 369.229 47.4073   5
  -4   1 -18 10.8820 15.4211   5
   1   3 -18 7.71951 17.7852   3
   3  -4 -18 5.21439 14.8175   5
   3  -4 -18 -12.051 21.4741   1
  -4   1 -18 17.6989 18.4611   3
  -1  -3  18 7.26806 18.9813   5
   4  -1  18 8.74793 20.8755   1
  -4   2 -18 200.534 35.2987   3
   2   2 -18 191.150 36.6730   4
   2  -4 -18 227.499 29.7970   5
  -4   2 -18 223.785 34.0013   5
   2   2 -18 302.656 41.4258   3
   2  -4 -18 210.472 41.4100   1
   4  -2  18 231.729 38.4270   1
  -2  -2  18 135.931 30.8626   5
   3   1 -18 -4.3780 14.2238   3
   1  -4 -18 -9.9664 19.5996   1
   1  -4 -18 3.35269 9.52962   5
   4  -3  18 13.0751 18.4357   1
  -3  -1  18 -7.8840 18.7916   5
   4   0 -18 264.846 39.8341   3
   0  -4 -18 432.153 53.1077   1
   4  -4  18 395.929 45.6180   1
  -1  -4 -18 346.016 51.4404   1
   5  -1 -18 169.574 34.4944   3
  -5   1  18 254.805 45.7343   2
   1   4  18 239.927 51.2019   1
   6  -2 -18 102.097 31.3227   3
  -6   2  18 186.325 45.2499   2
   6  -5 -18 -12.608 32.3013   1
   5   1  18 -3.3800 38.9229   1
  -5   0 -18 -22.262 21.1827   3
   5  -5 -18 20.4349 30.5671   1
   5  -5 -18 65.6909 31.6212   5
  -5   0 -18 4.94126 13.3283   5
   5   0  18 17.9186 33.3482   1
   0  -5  18 34.8819 22.0585   5
  -5   1 -18 283.960 37.5704   5
   4  -5 -18 248.762 39.6922   5
   4  -5 -18 400.355 58.3809   1
  -5   1 -18 253.744 45.3955   3
   5  -1  18 222.635 49.0765   1
  -1  -4  18 293.595 46.2077   5
   3  -5 -18 2.75204 15.0185   5
  -5   2 -18 3.58265 16.2836   5
   2   3 -18 40.6682 25.2913   3
   3  -5 -18 -10.364 24.3161   1
  -5   2 -18 28.2770 25.7902   3
  -2  -3  18 23.2567 20.1946   5
   5  -2  18 -26.416 21.1842   1
   3   2 -18 5.19807 19.7508   3
   2  -5 -18 7.69463 12.6386   5
  -5   3 -18 4.36364 19.6405   5
   2  -5 -18 27.5796 30.8150   1
  -3  -2  18 6.16987 20.2297   5
   5  -3  18 9.82631 21.8610   1
   4   1 -18 263.388 43.8596   3
   1  -5 -18 230.043 46.7065   1
   5  -4  18 227.621 41.5131   1
  -4  -1  18 252.696 47.2529   5
   0  -5 -18 -0.4051 29.3807   1
   5   0 -18 10.2254 21.4272   3
   5  -5  18 23.6007 24.0008   1
   0   5  18 19.6793 32.9657   1
   6  -1  18 0.46294 33.8571   1
  -6   2 -18 185.964 36.2696   5
   4  -6 -18 158.132 47.6087   1
   4  -6 -18 221.944 38.8920   5
   6  -2  18 109.148 42.9144   1
  -2  -4  18 202.882 39.6277   5
   3  -6 -18 210.552 51.4004   1
  -6   3 -18 186.799 39.8473   5
   3  -6 -18 222.506 30.2898   5
   3   3 -18 211.644 42.4267   3
   6  -3  18 202.368 46.9335   1
  -3  -3  18 238.154 43.2907   5
   4   2 -18 143.331 36.6512   3
   2  -6 -18 158.031 43.3267   1
  -4  -2  18 126.288 37.4586   5
   6  -4  18 146.707 38.2515   1
   1  -6 -18 0.73561 32.0220   1
  -5  -1  18 -13.035 29.1817   5
   0   0 -19 18.7780 14.3688   1
   0   0 -19 16.6729 15.3255   5
   0   0 -19 -13.258 8.67924   3
   0   0  19 -9.9535 11.1629   1
   0   0  19 10.5198 14.8307   4
   0   1 -19 208.426 35.4910   5
  -1   0 -19 239.283 29.2981   3
   1  -1 -19 224.465 33.6654   5
   0   1 -19 259.191 29.4423   3
  -1   0 -19 233.671 33.9501   1
   1  -1 -19 223.646 33.8731   1
  -1   0 -19 213.953 30.9169   5
   1  -1 -19 249.191 28.8464   3
   0   1 -19 262.492 28.2086   1
  -1   1  19 152.102 26.9175   4
   1   0  19 285.139 36.6003   4
   0  -1  19 217.361 35.6194   4
   1   0  19 211.647 33.7838   1
   0  -1  19 244.922 29.5606   1
   1   0 -19 212.592 27.8414   3
   0  -1 -19 209.922 31.3493   5
  -1   1 -19 262.528 36.8880   5
   1   0 -19 269.037 38.2029   5
   0  -1 -19 248.645 36.0148   1
  -1   1 -19 220.717 29.5521   1
  -1   1 -19 291.478 31.8697   3
   1   0 -19 202.841 27.5149   1
   0  -1 -19 255.153 29.6760   3
   0   1  19 215.645 29.8043   4
  -1   0  19 273.455 33.2648   1
   1  -1  19 194.458 27.3525   1
   1  -1  19 236.294 36.6235   4
  -1   0  19 251.756 37.6357   4
   0   1  19 216.077 40.1499   1
  -1  -1 -19 6.23767 11.0115   3
  -1   2 -19 9.61265 13.6812   3
   2  -1 -19 -22.962 10.8409   1
   2  -1 -19 17.1105 11.5402   3
   2  -1 -19 -9.0119 11.5928   5
  -1  -1 -19 1.64030 8.04133   5
  -1  -1 -19 24.4943 19.0045   1
   1   1  19 8.46700 11.1918   4
   1   1  19 -12.395 15.8189   1
  -2  -1 -19 129.985 34.8319   1
   3  -2 -19 170.579 32.2115   5
  -1   3 -19 247.507 33.5876   3
   3  -2 -19 183.436 33.1405   1
   3  -2 -19 145.231 25.1899   3
  -2  -1 -19 130.547 26.5569   3
  -2  -1 -19 195.230 21.8492   5
   2   1  19 208.181 26.8591   4
   2   1  19 160.757 38.6058   1
   2  -2 -19 364.707 43.8744   1
  -2   0 -19 351.867 44.8657   1
   0   2 -19 346.555 36.8119   3
  -2   0 -19 384.459 36.0570   5
  -2   0 -19 321.123 37.0739   3
   2  -2 -19 434.245 38.2968   3
   2  -2 -19 355.869 41.7113   5
   2   0  19 258.733 40.9459   1
   2   0  19 284.733 34.5144   4
   1  -2 -19 -3.5307 8.43347   3
  -2   1 -19 -5.2046 11.1013   3
  -2   1 -19 -5.3731 10.9160   5
   1  -2 -19 11.6312 17.4136   1
   1   1 -19 16.1670 13.2062   3
   1  -2 -19 12.4844 11.4112   5
   2  -1  19 -14.219 12.2903   1
   2  -1  19 21.3285 16.8335   4
   0  -2 -19 374.458 45.7943   1
  -2   2 -19 376.954 39.0072   3
   0  -2 -19 370.547 28.6512   5
   2   0 -19 304.161 34.6956   3
  -2   2 -19 435.668 49.8053   5
   0  -2 -19 297.176 31.7467   3
   2  -2  19 295.656 41.7081   4
   2  -2  19 351.833 35.7875   1
  -1  -2 -19 245.510 42.5510   1
   3  -1 -19 193.001 29.4747   3
  -1  -2 -19 187.466 29.8616   3
  -1  -2 -19 156.514 17.5856   5
  -2   3 -19 139.753 26.7826   3
   1   2  19 180.442 40.1834   1
   1   2  19 207.649 20.5194   4
  -2  -2 -19 8.50874 14.9669   3
   4  -2 -19 -3.5135 11.9540   3
  -2  -2 -19 -16.899 19.7064   1
   2   2  19 -6.1266 24.8837   1
  -3  -2 -19 86.6787 37.5028   1
  -3  -2 -19 101.509 28.9208   3
  -5   3  19 47.3123 25.1589   2
   3   2  19 138.021 41.2585   1
  -3  -1 -19 138.195 18.4106   5
   4  -3 -19 140.236 32.7541   5
   4  -3 -19 104.215 31.2462   1
  -3  -1 -19 140.162 31.1670   3
  -3  -1 -19 191.988 44.2758   1
   1  -4  19 139.543 33.8934   5
   3   1  19 170.062 43.3200   1
  -3   0 -19 19.4543 12.2691   5
   0   3 -19 13.8749 17.1529   3
  -3   0 -19 54.7282 22.0157   3
   0   3 -19 -12.062 21.7260   4
   3  -3 -19 -2.0860 21.0299   1
   3  -3 -19 -24.904 11.1409   5
   3   0  19 -18.078 19.5624   1
   0  -3  19 25.3886 22.1669   5
   2  -3 -19 249.330 41.9936   1
  -3   1 -19 168.982 28.5646   5
   2  -3 -19 151.394 27.0576   5
   1   2 -19 202.791 30.9220   3
  -3   1 -19 156.303 28.8684   3
   1   2 -19 101.605 34.7649   4
  -1  -2  19 160.141 33.1483   5
   3  -1  19 186.519 34.1913   4
   3  -1  19 142.032 31.0373   1
   1  -3 -19 215.635 40.4117   1
   1  -3 -19 183.467 25.5998   3
  -3   2 -19 221.145 32.6458   3
   1  -3 -19 194.681 25.3525   5
  -3   2 -19 175.460 32.7390   5
   2   1 -19 103.784 25.1070   3
   3  -2  19 197.634 32.9933   1
   3  -2  19 128.747 30.9676   4
   0  -3 -19 8.10707 8.52544   5
   0  -3 -19 6.91009 12.6809   3
   0  -3 -19 -3.1719 18.1793   1
   3   0 -19 3.09323 13.0686   3
   3  -3  19 5.47197 15.6431   1
   4  -1 -19 103.440 26.5664   3
  -1  -3 -19 136.157 35.9508   1
  -1  -3 -19 171.874 31.4098   3
  -4   1  19 157.410 31.1165   2
   1   3  19 112.239 37.1906   1
   5  -2 -19 65.2796 23.0781   3
  -2  -3 -19 82.9455 28.8063   3
  -2  -3 -19 78.3866 33.1353   1
   2   3  19 90.9008 38.7367   1
  -5   2  19 62.8842 27.5885   2
  -3  -3 -19 3.43056 23.2538   3
  -6   3  19 21.1400 24.6140   2
   4   2  19 49.7876 36.3589   1
   2  -6  19 71.1790 29.2527   5
  -4  -1 -19 -32.160 17.4405   3
  -4  -1 -19 1.34241 9.82207   5
   5  -4 -19 11.8210 27.5429   1
   4   1  19 55.2119 35.5371   1
   1  -5  19 5.84126 22.2758   5
  -4   0 -19 160.566 34.0715   3
   4  -4 -19 143.030 32.9080   5
  -4   0 -19 157.934 25.0792   5
   4  -4 -19 209.429 44.3782   1
   4   0  19 167.211 42.0044   1
   0  -4  19 155.040 36.4429   5
   3  -4 -19 170.116 39.5603   1
   1   3 -19 155.925 30.9824   3
  -4   1 -19 130.256 25.2329   5
  -4   1 -19 120.861 30.4875   3
   3  -4 -19 75.7802 24.0466   5
   4  -1  19 87.0737 30.5688   1
  -1  -3  19 116.223 32.3405   5
  -4   2 -19 -15.798 14.6863   3
   2  -4 -19 3.50252 12.1266   5
   2  -4 -19 -6.2863 22.1503   1
  -4   2 -19 28.1052 18.7850   5
   2   2 -19 4.10382 17.4062   3
  -2  -2  19 24.3489 19.0230   5
   4  -2  19 2.89948 19.0509   1
   3   1 -19 126.790 28.9910   3
   1  -4 -19 128.759 18.3031   5
   1  -4 -19 74.6297 31.7939   1
  -3  -1  19 91.9941 28.5631   5
   4  -3  19 164.835 34.5551   1
   0  -4 -19 131.036 36.6449   1
   4   0 -19 149.582 32.7119   3
   4  -4  19 120.475 28.3700   1
  -1  -4 -19 -17.568 23.0086   1
   5  -1 -19 -10.241 17.3356   3
   1   4  19 30.7820 30.1102   1
  -5   1  19 1.31471 21.8326   2
   6  -2 -19 73.9420 30.5386   3
  -6   2  19 107.459 36.4442   2
   5   1  19 97.8156 45.5960   1
  -5   0 -19 37.8666 16.3299   5
   5  -5 -19 66.0092 38.4034   1
  -5   0 -19 107.642 35.2291   3
   5  -5 -19 66.9471 32.2045   5
   5   0  19 16.8600 35.5848   1
   0  -5  19 108.015 32.4442   5
  -5   1 -19 15.2245 16.9856   5
   4  -5 -19 -17.709 26.9391   1
  -5   1 -19 26.4992 26.8459   3
   4  -5 -19 4.81139 20.0671   5
   5  -1  19 -4.4931 27.7769   1
  -1  -4  19 27.1565 23.9185   5
  -5   2 -19 98.2433 33.2892   3
   3  -5 -19 239.962 49.3328   1
   3  -5 -19 116.699 26.3522   5
   2   3 -19 72.4890 28.9213   3
  -5   2 -19 81.1863 26.9043   5
  -2  -3  19 88.5873 32.3218   5
   5  -2  19 51.5718 32.1616   1
   3   2 -19 69.3967 28.1518   3
  -5   3 -19 92.5545 30.1445   5
   2  -5 -19 91.9830 19.9741   5
   2  -5 -19 142.897 39.5595   1
  -3  -2  19 122.982 33.5909   5
   5  -3  19 64.3445 29.4084   1
   4   1 -19 -1.0001 17.0404   3
   1  -5 -19 -4.9795 25.3145   1
  -4  -1  19 16.6718 25.6880   5
   5  -4  19 10.3323 21.5758   1
   5   0 -19 64.7647 29.2523   3
   0  -5 -19 102.586 35.9989   1
   5  -5  19 65.4464 28.4271   1
   0   5  19 97.7261 41.2733   1
  -6   2 -19 80.7459 27.6646   5
   4  -6 -19 83.0822 42.5490   1
  -2  -4  19 71.5184 29.6934   5
   6  -2  19 62.8517 34.6551   1
   3  -6 -19 9.42159 34.4632   1
  -6   3 -19 34.4394 28.0017   5
   3  -6 -19 1.23248 15.1556   5
   3   3 -19 6.06505 24.7320   3
   6  -3  19 8.82766 25.6550   1
  -3  -3  19 42.8955 27.2844   5
   4   2 -19 90.5850 34.0370   3
   2  -6 -19 163.366 45.4485   1
   6  -4  19 81.1747 35.9825   1
  -4  -2  19 118.741 39.7622   5
   0   0 -20 1345.80 58.0471   1
   0   0 -20 1402.85 55.2939   3
   0   0 -20 1365.86 68.8001   5
   0   0  20 1591.49 71.3913   4
   0   0  20 1396.21 64.1180   1
   1  -1 -20 466.483 45.0077   5
  -1   0 -20 457.794 47.3594   1
  -1   0 -20 473.038 34.7166   3
  -1   0 -20 454.706 42.7920   5
   0   1 -20 439.041 34.1111   3
   1  -1 -20 476.231 46.3195   1
   0   1 -20 495.355 51.4169   5
   1  -1 -20 485.332 33.3612   3
  -1   1  20 526.528 47.3748   4
   1   0  20 485.633 50.8807   1
   1   0  20 420.823 43.0944   4
   0  -1  20 445.797 49.3108   4
   0  -1 -20 521.377 40.6235   5
   1   0 -20 486.000 35.5057   3
   1   0 -20 563.153 55.3627   5
   1   0 -20 479.204 35.0248   1
  -1   1 -20 460.154 41.1608   3
  -1   1 -20 590.265 57.6525   5
   0  -1 -20 485.301 34.0707   3
   0  -1 -20 477.977 50.0988   1
  -1   1 -20 463.929 36.4678   1
  -1   0  20 455.146 47.9509   4
   1  -1  20 474.829 37.2729   1
   0   1  20 480.441 53.9953   1
  -1   0  20 472.355 38.2791   1
   1  -1  20 586.265 57.1196   4
   0   1  20 554.740 39.5838   4
   2  -1 -20 1742.90 77.7488   5
  -1  -1 -20 1757.40 61.0407   5
   2  -1 -20 1826.76 64.5798   3
  -1  -1 -20 1699.95 64.1641   3
  -1   2 -20 1856.67 67.1622   3
  -1  -1 -20 1875.61 81.4957   1
   2  -1 -20 1723.77 68.8087   1
   1   1  20 1772.59 61.8991   4
   1   1  20 1842.57 87.8119   1
  -2  -1 -20 286.006 36.4731   3
  -1   3 -20 342.078 39.9829   3
   3  -2 -20 281.471 39.9702   1
   3  -2 -20 341.173 41.3285   5
   3  -2 -20 374.851 39.7408   3
  -2  -1 -20 329.156 47.3357   1
  -2  -1 -20 305.983 28.6372   5
   2   1  20 278.089 45.3823   1
   2  -2 -20 256.227 29.6044   3
   0   2 -20 276.505 33.6800   3
  -2   0 -20 246.893 29.5389   5
  -2   0 -20 245.932 33.8187   3
   2  -2 -20 299.584 40.5787   1
  -2   0 -20 315.155 43.5084   1
   2  -2 -20 228.167 34.8043   5
   2   0  20 305.264 38.9123   4
   2   0  20 187.071 35.1527   1
   1  -2 -20 1747.54 68.5662   5
   1  -2 -20 1721.04 60.2352   3
  -2   1 -20 1738.04 73.6019   5
   1   1 -20 1784.24 66.6971   3
  -2   1 -20 1840.63 68.1386   3
   1  -2 -20 1774.07 80.2287   1
   2  -1  20 1813.79 76.5144   1
   2  -1  20 1798.35 79.6656   4
  -2   2 -20 294.271 43.6826   5
  -2   2 -20 309.339 36.5206   3
   0  -2 -20 263.907 39.7926   1
   2   0 -20 261.318 32.8792   3
   0  -2 -20 235.200 27.1688   5
   0  -2 -20 212.340 28.8498   3
   2  -2  20 220.171 29.4672   1
   0   2  20 243.357 26.0434   4
   2  -2  20 271.196 41.5141   4
  -1  -2 -20 330.389 22.6697   5
  -1  -2 -20 293.117 35.9410   3
  -2   3 -20 388.361 42.6678   3
  -1  -2 -20 409.522 52.8072   1
   3  -1 -20 424.372 42.7234   3
   1   2  20 254.096 46.4603   1
   4  -2 -20 697.699 47.9252   3
  -2  -2 -20 850.062 78.9418   1
  -2  -2 -20 660.769 50.3550   3
   2   2  20 759.740 80.5835   1
  -3  -2 -20 210.630 41.4185   3
  -3  -2 -20 173.958 47.0621   1
   3   2  20 118.879 42.3485   1
  -3  -1 -20 198.646 46.7402   1
  -3  -1 -20 139.632 29.8243   3
   4  -3 -20 256.173 45.0331   1
  -3  -1 -20 267.445 24.8656   5
   3   1  20 214.275 48.1073   1
   0   3 -20 1253.91 61.7247   3
  -3   0 -20 1353.41 54.5700   5
   3  -3 -20 1286.32 72.6610   1
  -3   0 -20 1248.55 65.8191   3
   3  -3 -20 1413.84 71.2234   5
   3   0  20 1204.87 78.8109   1
   0  -3  20 1237.93 74.5780   5
  -3   1 -20 369.995 39.8314   5
  -3   1 -20 380.036 44.6634   3
   2  -3 -20 364.601 48.1163   1
   2  -3 -20 328.928 37.9248   5
   1   2 -20 478.070 48.2053   3
  -1  -2  20 458.371 57.1882   5
   3  -1  20 378.992 45.3602   4
   3  -1  20 274.773 42.3838   1
   1  -3 -20 334.375 33.9011   5
  -3   2 -20 292.033 42.7491   5
   1  -3 -20 349.399 35.1816   3
   2   1 -20 330.678 40.4935   3
   1  -3 -20 364.697 50.8408   1
  -3   2 -20 309.051 39.3484   3
   3  -2  20 363.383 44.0872   1
   3  -2  20 395.261 50.6118   4
   0  -3 -20 1264.18 57.5851   3
   0  -3 -20 1293.78 74.5058   1
   3   0 -20 1296.39 63.1297   3
   0  -3 -20 1197.15 40.1264   5
   3  -3  20 1254.99 62.6083   1
   4  -1 -20 258.315 37.7961   3
  -1  -3 -20 148.662 37.4153   1
  -1  -3 -20 290.516 40.1763   3
   1   3  20 231.857 48.6819   1
   5  -2 -20 190.813 35.7760   3
  -2  -3 -20 200.909 36.4312   3
  -2  -3 -20 195.251 46.8232   1
   2   3  20 230.203 49.9930   1
  -5   2  20 235.568 42.8180   2
  -3  -3 -20 651.128 69.0920   3
   3   3  20 451.360 67.4261   1
   4   2  20 66.8320 42.4037   1
   2  -6  20 97.8548 32.7384   5
   5  -4 -20 848.274 80.1785   1
  -4  -1 -20 782.141 76.3463   3
  -4  -1 -20 769.476 33.4074   5
   4   1  20 662.389 78.6950   1
   1  -5  20 762.007 73.7173   5
   4  -4 -20 195.834 43.8470   1
  -4   0 -20 173.052 26.2832   5
  -4   0 -20 150.048 35.2257   3
   4  -4 -20 136.876 33.2096   5
   4   0  20 50.8956 36.5146   1
   0  -4  20 126.346 34.9032   5
  -4   1 -20 240.463 39.2657   3
   1   3 -20 304.872 41.6278   3
   3  -4 -20 274.187 38.9945   5
   3  -4 -20 256.971 45.9225   1
  -4   1 -20 244.632 33.4415   5
  -1  -3  20 362.833 53.9911   5
   4  -1  20 203.305 41.8771   1
   2   2 -20 761.229 54.1699   3
  -4   2 -20 686.689 62.5031   5
   2  -4 -20 825.608 65.0910   1
   2  -4 -20 777.624 47.2652   5
  -4   2 -20 833.055 58.0101   3
   4  -2  20 784.477 61.5904   1
  -2  -2  20 819.645 77.7376   5
   1  -4 -20 257.301 25.5428   5
   3   1 -20 288.344 42.7215   3
   1  -4 -20 133.975 38.2738   1
   4  -3  20 210.129 36.7289   1
   4   0 -20 78.1543 26.1264   3
   0  -4 -20 166.942 39.5466   1
   4  -4  20 76.8488 24.8036   1
   0   4  20 102.031 38.5789   1
   5  -1 -20 575.404 60.8812   3
  -1  -4 -20 674.688 71.1287   1
   1   4  20 782.071 84.7971   1
  -5   1  20 831.701 63.9600   2
   6  -2 -20 111.173 31.8132   3
  -6   2  20 65.7385 32.8600   2
  -5   0 -20 135.319 23.8306   5
   5  -5 -20 146.966 45.5638   1
   5  -5 -20 98.0280 34.5959   5
  -5   0 -20 136.580 40.6987   3
   0  -5  20 161.448 37.9138   5
   5   0  20 122.111 47.4419   1
  -5   1 -20 753.322 76.5160   3
  -5   1 -20 760.777 52.5612   5
   4  -5 -20 786.667 60.9831   5
   4  -5 -20 838.474 82.7320   1
  -1  -4  20 790.612 75.9539   5
   5  -1  20 766.422 82.4738   1
   3  -5 -20 252.445 50.6839   1
   2   3 -20 185.836 39.4086   3
  -5   2 -20 234.840 45.7123   3
   3  -5 -20 224.975 35.1751   5
  -5   2 -20 225.380 39.0049   5
   5  -2  20 208.819 44.7620   1
  -2  -3  20 238.639 43.1941   5
   2  -5 -20 323.591 53.7841   1
   2  -5 -20 156.331 24.6776   5
   3   2 -20 169.396 38.4963   3
  -3  -2  20 178.523 39.4180   5
   5  -3  20 185.956 39.2461   1
   1  -5 -20 818.047 79.4844   1
   4   1 -20 618.270 65.2550   3
   5  -4  20 747.137 59.6239   1
   0  -5 -20 83.9832 36.4198   1
   5   0 -20 118.841 34.4592   3
   0   5  20 165.798 47.4142   1
   5  -5  20 79.1813 32.1090   1
  -6   2 -20 138.498 44.2334   3
   3  -6 -20 627.692 75.7641   1
  -6   3 -20 514.102 62.3163   5
   3   3 -20 510.106 63.3476   3
   6  -3  20 571.029 72.7664   1
  -3  -3  20 620.260 68.3276   5
   4   2 -20 43.5070 31.9495   3
   2  -6 -20 121.924 43.9615   1
  -4  -2  20 160.789 43.3658   5
   0   0 -21 22.5267 15.6671   1
   0   0 -21 18.3522 13.3216   3
   0   0 -21 5.43763 14.0414   5
   0   0  21 14.1240 16.5831   1
   0   0  21 13.4666 16.8501   4
  -1   0 -21 470.837 43.6020   3
  -1   0 -21 380.148 42.3059   5
   1  -1 -21 416.188 45.3591   1
   1  -1 -21 414.633 32.3541   3
   0   1 -21 381.338 38.5268   3
   0   1 -21 391.568 48.3644   5
  -1   0 -21 416.059 46.3643   1
   1  -1 -21 444.938 48.4736   5
  -1   1  21 388.542 41.2123   4
   1   0  21 511.373 53.6609   1
   1   0  21 421.615 45.0950   4
  -1   1 -21 406.740 39.6342   3
   0  -1 -21 425.829 43.2456   5
   0  -1 -21 494.535 51.1258   1
   0  -1 -21 318.789 32.8383   3
   1   0 -21 472.738 53.5077   5
  -1   1 -21 381.769 45.6204   5
   1   0 -21 404.350 38.1914   3
  -1   1 -21 462.745 44.1042   1
   0   1  21 369.498 38.1110   4
  -1   0  21 395.202 46.3535   4
   1  -1  21 353.179 47.1336   4
   0   1  21 497.419 57.0485   1
   1  -1  21 394.984 40.3648   1
   2  -1 -21 -16.644 14.3467   1
  -1  -1 -21 16.6505 12.5590   3
   2  -1 -21 -1.7504 15.0739   5
  -1  -1 -21 0.00622 15.6699   1
  -1   2 -21 -15.050 9.90893   3
   2  -1 -21 13.5862 12.1329   3
  -1  -1 -21 2.97345 10.4429   5
   1   1  21 -4.2978 10.8820   4
   1   1  21 -7.7699 17.8790   1
   3  -2 -21 300.492 41.7623   1
   3  -2 -21 360.673 48.2940   5
  -1   3 -21 305.602 39.7068   3
   3  -2 -21 332.609 37.0470   3
  -2  -1 -21 310.177 48.0463   1
  -2  -1 -21 316.326 29.5867   5
  -2  -1 -21 268.071 36.4971   3
   2   1  21 332.271 51.9979   1
  -2   0 -21 851.006 46.8523   5
   2  -2 -21 837.839 44.3835   3
   2  -2 -21 923.390 57.0973   5
  -2   0 -21 922.608 51.7473   3
  -2   0 -21 938.533 62.1335   1
   2  -2 -21 846.448 56.9286   1
   0   2 -21 771.262 47.6126   3
   2   0  21 845.845 62.5093   1
   2   0  21 763.984 49.9594   4
  -2   1 -21 -5.1878 11.9528   5
   1  -2 -21 5.07753 19.6653   1
   1   1 -21 19.9870 15.8049   3
   1  -2 -21 5.67206 11.2268   3
  -2   1 -21 12.4266 13.7292   3
   1  -2 -21 6.00312 11.2289   5
   2  -1  21 -13.722 12.9915   1
   2  -1  21 -20.962 13.0842   4
   0  -2 -21 836.960 46.0122   3
   2   0 -21 777.863 46.7558   3
   0  -2 -21 787.090 42.1868   5
  -2   2 -21 891.675 62.7885   5
  -2   2 -21 828.845 48.2730   3
   0  -2 -21 797.389 58.3123   1
   0   2  21 812.539 40.0554   4
   0   2  21 851.808 65.5416   1
   2  -2  21 761.427 47.1377   1
  -2   3 -21 269.001 35.6845   3
  -1  -2 -21 295.804 23.1538   5
   3  -1 -21 325.456 38.7109   3
  -1  -2 -21 263.430 33.8635   3
  -1  -2 -21 328.878 49.7938   1
   1   2  21 319.543 54.3712   1
  -2  -2 -21 -16.475 23.2667   1
   4  -2 -21 6.18924 15.2548   3
  -2  -2 -21 4.36949 14.9239   3
   2   2  21 -7.8915 25.5782   1
  -3  -2 -21 278.585 54.5949   1
  -3  -2 -21 146.856 35.7647   3
   3   2  21 88.6341 42.3750   1
  -3  -1 -21 200.055 37.6267   3
  -3  -1 -21 227.415 24.5994   5
  -3  -1 -21 195.161 47.6337   1
   4  -3 -21 216.430 42.1243   1
   3   1  21 283.813 55.2908   1
  -3   0 -21 -4.4832 16.0745   3
   3  -3 -21 19.1206 20.7008   1
   3  -3 -21 -22.722 12.6668   5
   0   3 -21 -2.8087 18.6405   3
  -3   0 -21 -16.400 9.16802   5
   3   0  21 -11.485 20.4206   1
   1   2 -21 325.441 41.8090   3
   2  -3 -21 324.821 46.6342   1
  -3   1 -21 259.116 36.7178   5
   2  -3 -21 254.486 34.5111   5
  -3   1 -21 395.849 47.2680   3
   3  -1  21 346.692 44.5601   1
   1  -3 -21 267.691 32.2625   5
  -3   2 -21 268.743 40.1541   5
   1  -3 -21 326.582 35.4913   3
  -3   2 -21 277.619 38.9356   3
   1  -3 -21 368.676 50.1700   1
   2   1 -21 391.460 45.3258   3
   3  -2  21 243.499 37.8446   1
   3  -2  21 323.401 45.9895   4
   3   0 -21 4.91372 14.9930   3
   0  -3 -21 -6.0209 8.61221   5
   0  -3 -21 -2.7061 18.9069   1
   0  -3 -21 7.54502 13.8536   3
   3  -3  21 2.75919 15.6757   1
   4  -1 -21 239.912 38.3365   3
  -1  -3 -21 185.927 32.0710   3
  -1  -3 -21 211.479 43.4681   1
   1   3  21 172.525 44.4794   1
  -2  -3 -21 145.578 43.0963   1
  -2  -3 -21 110.307 31.7207   3
   5  -2 -21 151.890 32.2607   3
   2   3  21 156.691 47.0754   1
  -3  -3 -21 -2.4579 25.3493   3
  -3  -3 -21 -14.767 32.6310   1
   3   3  21 4.06678 32.6376   1
   4   2  21 98.2782 47.3475   1
   5  -4 -21 8.66532 32.1761   1
  -4  -1 -21 -6.0510 9.45864   5
  -4  -1 -21 -11.266 21.2190   3
   1  -5  21 -24.163 19.5919   5
   4   1  21 -30.885 28.9216   1
  -4   0 -21 475.437 37.3059   5
  -4   0 -21 456.402 54.8990   3
   4  -4 -21 516.950 58.4177   5
   4  -4 -21 555.875 66.9361   1
   0  -4  21 623.260 67.7196   5
   4   0  21 490.837 67.7335   1
  -4   1 -21 312.751 44.0516   3
   1   3 -21 226.771 37.8246   3
   3  -4 -21 230.431 45.2370   1
   3  -4 -21 209.709 36.3923   5
  -4   1 -21 231.887 33.0343   5
  -1  -3  21 244.745 44.6762   5
   4  -1  21 132.930 36.8513   1
  -4   2 -21 11.6316 19.3179   3
   2  -4 -21 -8.6266 10.5447   5
   2  -4 -21 -8.6796 21.0233   1
   2   2 -21 -1.7907 17.2950   3
  -4   2 -21 -6.9660 15.5075   5
  -2  -2  21 4.77697 23.4035   5
   4  -2  21 18.7327 20.6895   1
   1  -4 -21 286.306 49.6055   1
   1  -4 -21 184.346 23.4392   5
   3   1 -21 231.008 38.0557   3
   4  -3  21 150.412 33.1127   1
   0  -4 -21 446.395 60.1871   1
   4   0 -21 507.174 55.1087   3
   0   4  21 389.709 60.6006   1
   4  -4  21 401.320 49.2660   1
  -1  -4 -21 6.92114 28.9625   1
   5  -1 -21 11.7114 19.9692   3
   1   4  21 -13.846 28.5665   1
   6  -2 -21 252.433 45.0850   3
  -5   0 -21 136.425 25.2560   5
   5  -5 -21 119.157 34.9509   5
   5  -5 -21 120.354 44.6958   1
  -5   0 -21 179.995 46.6614   3
   5   0  21 98.3052 48.6474   1
   0  -5  21 125.601 36.7790   5
   4  -5 -21 -4.4480 17.9502   5
  -5   1 -21 -23.300 16.0346   5
  -5   1 -21 32.6402 28.4565   3
   4  -5 -21 -6.1696 28.4205   1
  -1  -4  21 1.92020 23.3198   5
   5  -1  21 7.99901 32.4084   1
   2   3 -21 153.815 36.9741   3
   3  -5 -21 120.583 27.3337   5
  -5   2 -21 171.775 34.7655   5
  -5   2 -21 198.357 43.3677   3
   3  -5 -21 252.906 53.2907   1
   5  -2  21 135.566 38.7493   1
  -2  -3  21 109.143 35.4844   5
   3   2 -21 129.891 36.6871   3
   2  -5 -21 248.324 47.8833   1
   2  -5 -21 179.502 25.1970   5
  -3  -2  21 144.122 40.5152   5
   5  -3  21 133.193 36.1522   1
   4   1 -21 11.8084 21.7697   3
   1  -5 -21 9.71653 24.6669   1
   5  -4  21 31.0395 24.4816   1
   5   0 -21 181.670 41.2990   3
   0  -5 -21 187.290 46.6018   1
   0   5  21 208.422 52.1762   1
   5  -5  21 152.159 39.4437   1
   3   3 -21 10.5670 28.0827   3
  -6   3 -21 -14.326 24.3061   5
   0   0 -22 -3.4974 14.5036   5
   0   0 -22 -0.7445 10.9375   3
   0   0 -22 7.12586 14.9908   1
   0   0  22 27.4174 19.1614   4
   0   0  22 4.36927 13.7309   1
   1  -1 -22 2.19454 16.9849   1
  -1   0 -22 20.7667 17.7193   1
   0   1 -22 31.0619 15.7371   3
  -1   0 -22 6.80035 12.7672   3
   1  -1 -22 37.4258 19.0359   5
  -1   0 -22 6.75024 15.0269   5
   1  -1 -22 35.1306 15.7590   3
   1   0  22 48.3741 21.1298   4
   1   0  22 65.2692 24.4688   1
  -1   1  22 45.4560 19.1486   4
   1   0 -22 45.7361 15.8376   3
  -1   1 -22 6.56084 17.9212   5
  -1   1 -22 20.1827 13.5765   3
   0  -1 -22 27.2149 13.8259   3
   0  -1 -22 45.8758 19.3776   5
   1   0 -22 47.8529 22.0935   5
  -1   1 -22 22.2976 16.9982   1
   0  -1 -22 44.9374 22.3861   1
   1  -1  22 38.4910 22.5289   4
  -1   0  22 26.3044 22.3349   4
   0   1  22 40.4902 17.3763   4
   0   1  22 27.8769 21.2538   1
   1  -1  22 41.6203 17.4990   1
  -1  -1 -22 38.8999 15.4598   3
  -1  -1 -22 119.610 23.4845   5
   2  -1 -22 30.1469 16.8144   3
  -1   2 -22 91.6402 24.8045   3
   2  -1 -22 31.2415 19.3262   5
  -1  -1 -22 57.3752 25.8941   1
   2  -1 -22 62.2665 22.7675   1
   1   1  22 102.374 32.0986   1
   1   1  22 93.1956 21.6308   4
   3  -2 -22 -8.6522 19.8981   1
  -2  -1 -22 27.0092 13.6959   5
   3  -2 -22 27.0005 20.7981   5
   3  -2 -22 61.8405 19.3201   3
  -2  -1 -22 9.02716 24.7596   1
  -2  -1 -22 5.28697 15.5540   3
  -1   3 -22 41.3105 21.5884   3
   2   1  22 71.2087 31.8571   1
   2  -2 -22 0.84707 12.4457   3
   2  -2 -22 6.39359 18.1125   1
  -2   0 -22 -1.1474 11.8234   3
   2  -2 -22 -18.647 10.3530   5
  -2   0 -22 -6.6961 18.6987   1
   0   2 -22 -13.803 12.2409   3
  -2   0 -22 -11.202 11.7445   5
   2   0  22 -9.5933 15.9515   4
   2   0  22 12.7744 20.8095   1
   1  -2 -22 76.3610 27.8836   1
  -2   1 -22 67.8754 22.8498   5
   1   1 -22 78.0006 22.0575   3
  -2   1 -22 74.1219 20.0215   3
   1  -2 -22 44.3324 16.7076   3
   1  -2 -22 42.8503 19.0358   5
   2  -1  22 67.2700 23.6960   4
   2  -1  22 44.4798 21.4075   1
  -2   2 -22 10.9954 18.7731   5
  -2   2 -22 -4.4864 13.7812   3
   0  -2 -22 4.37427 20.1025   1
   0  -2 -22 5.27988 11.7963   3
   2   0 -22 -6.7690 12.5002   3
   0  -2 -22 11.9476 11.8713   5
   0   2  22 15.6228 21.4522   1
   2  -2  22 2.67044 15.0741   1
  -2   3 -22 13.8341 18.1468   3
  -1  -2 -22 27.1816 22.4457   1
   3  -1 -22 7.36316 14.8607   3
  -1  -2 -22 14.9646 15.2215   3
  -1  -2 -22 13.6053 9.98865   5
   1   2  22 -5.0052 22.8374   1
  -2  -2 -22 12.7759 28.7879   1
  -2  -2 -22 0.00579 14.7373   3
   4  -2 -22 11.3227 16.1199   3
   2   2  22 15.9448 27.6988   1
  -3  -2 -22 -20.638 32.5079   1
  -3  -2 -22 -8.0999 20.5428   3
   3   2  22 5.41646 32.5973   1
   4  -3 -22 11.1362 24.0828   1
  -3  -1 -22 22.5131 28.2974   1
  -3  -1 -22 27.2007 12.6686   5
  -3  -1 -22 52.2135 21.8625   3
   3   1  22 -1.1161 27.7743   1
  -3   0 -22 53.5947 16.8227   5
   0   3 -22 62.4073 24.5676   3
  -3   0 -22 18.3303 18.9307   3
   3  -3 -22 29.4850 19.9511   5
   3  -3 -22 20.7228 24.4467   1
   3   0  22 22.0417 27.1233   1
  -3   1 -22 34.4481 19.6387   5
   2  -3 -22 53.5603 27.3237   1
  -3   1 -22 10.1402 16.6234   3
   2  -3 -22 17.9649 16.1279   5
   1   2 -22 19.5439 19.0751   3
   3  -1  22 41.1471 24.1665   1
  -3   2 -22 45.3148 24.4253   5
   1  -3 -22 16.4882 14.5355   5
  -3   2 -22 55.6357 21.6770   3
   1  -3 -22 -25.902 18.5557   1
   2   1 -22 23.5411 17.2296   3
   1  -3 -22 11.7856 13.6804   3
   3  -2  22 27.4292 19.0283   1
   3  -2  22 35.2269 24.3182   4
   3   0 -22 28.8498 18.0746   3
   0  -3 -22 48.9837 14.1109   5
   0  -3 -22 44.8821 25.3593   1
   0  -3 -22 51.5920 20.5621   3
   3  -3  22 17.7060 20.0682   1
   0   3  22 48.7682 27.9897   1
   4  -1 -22 -12.359 16.1655   3
  -1  -3 -22 27.9372 27.4917   1
  -1  -3 -22 24.2604 18.7459   3
   1   3  22 13.4386 30.2551   1
  -2  -3 -22 0.33856 29.9695   1
   5  -2 -22 15.2272 19.4974   3
  -2  -3 -22 25.0966 22.4446   3
   2   3  22 10.4473 31.5329   1
  -3  -3 -22 32.1005 40.2927   1
   3   3  22 13.0597 37.3189   1
  -4  -1 -22 36.7854 12.3219   5
   5  -4 -22 31.5506 33.2439   1
  -4  -1 -22 24.2923 22.2681   3
   4   1  22 73.7311 40.6705   1
   1  -5  22 15.9483 27.9265   5
   4  -4 -22 -0.7678 28.0118   1
  -4   0 -22 -3.4035 13.1747   5
   4  -4 -22 -1.8241 20.0040   5
  -4   0 -22 -13.799 17.5733   3
   4   0  22 -31.134 25.7990   1
   0  -4  22 2.24921 23.4823   5
   3  -4 -22 0.94487 17.3475   5
   1   3 -22 -0.1095 18.7195   3
  -4   1 -22 24.5407 17.2163   5
  -4   1 -22 25.0662 22.9709   3
   3  -4 -22 30.3818 29.5049   1
  -1  -3  22 4.51326 21.4987   5
   4  -1  22 -0.5516 24.0251   1
  -4   2 -22 16.2011 23.5538   3
   2  -4 -22 3.96237 14.5696   5
   2   2 -22 -17.310 19.2512   3
  -4   2 -22 -2.1692 16.1269   5
   2  -4 -22 17.6887 27.2760   1
   4  -2  22 -15.480 18.2114   1
   1  -4 -22 12.1344 11.9025   5
   3   1 -22 -0.0308 16.8779   3
   1  -4 -22 -10.926 23.5086   1
   4  -3  22 1.03226 20.6633   1
   4   0 -22 -2.6515 17.3105   3
   0  -4 -22 -23.938 24.3782   1
   4  -4  22 32.9246 21.4878   1
   0   4  22 58.4015 34.3469   1
  -1  -4 -22 -15.969 26.9074   1
   5  -1 -22 13.5459 25.1491   3
   1   4  22 22.1933 33.5825   1
   5  -5 -22 -7.4758 21.3123   5
   5  -5 -22 106.487 42.4784   1
   5   0  22 3.32478 34.7262   1
   0  -5  22 -0.9146 23.5046   5
   4  -5 -22 19.3990 24.5598   5
   4  -5 -22 63.9034 36.9043   1
  -5   1 -22 -9.2595 25.3790   3
  -5   1 -22 -1.2779 18.4459   5
  -1  -4  22 -0.6819 23.9183   5
   5  -1  22 -20.931 31.7653   1
   2   3 -22 13.9124 25.6975   3
   3  -5 -22 -5.1900 30.5802   1
  -5   2 -22 4.05467 26.0802   3
  -5   2 -22 25.7919 21.0041   5
   3  -5 -22 26.1157 17.9881   5
   5  -2  22 4.59648 27.9680   1
  -2  -3  22 -14.422 22.0324   5
   2  -5 -22 -1.7896 29.4391   1
   3   2 -22 31.2592 26.0788   3
   2  -5 -22 34.8249 15.7792   5
   5  -3  22 1.57301 25.7326   1
  -3  -2  22 8.07044 25.4492   5
   1  -5 -22 16.5272 29.6511   1
   4   1 -22 0.80929 21.0926   3
   5  -4  22 14.7120 22.5792   1
   0  -5 -22 37.8150 33.1250   1
   5   0 -22 29.2464 26.8530   3
   0   5  22 51.7043 37.0483   1
   0   0 -23 -2.1657 13.3285   1
   0   0 -23 -2.5533 10.4119   3
   0   0 -23 6.76551 16.0845   5
   0   0  23 19.8558 18.8443   4
   0   0  23 44.0423 20.2246   1
   1  -1 -23 6.65719 15.8271   1
  -1   0 -23 55.8536 23.3567   1
  -1   0 -23 15.2587 15.2890   3
   1  -1 -23 2.71664 14.9069   5
  -1   0 -23 10.5809 15.7630   5
   1  -1 -23 -6.7316 9.74039   3
   0   1 -23 30.1832 16.2483   3
  -1   1  23 12.6282 16.4665   4
   1   0  23 1.81856 16.7454   4
   1   0  23 -0.8907 16.4248   1
   0  -1 -23 24.8005 15.7409   5
   1   0 -23 24.1020 14.1304   3
  -1   1 -23 -5.6434 16.4827   5
   0  -1 -23 23.0066 14.4987   3
  -1   1 -23 4.09266 15.7560   1
   1   0 -23 9.56884 18.5453   5
  -1   1 -23 38.0854 17.0676   3
   0  -1 -23 20.7752 19.9329   1
   1  -1  23 18.3015 21.9844   4
   0   1  23 17.0818 16.8320   4
   0   1  23 14.5405 22.2100   1
   1  -1  23 22.0395 16.7335   1
  -1   2 -23 -13.338 13.2510   3
  -1  -1 -23 4.99480 21.4048   1
  -1  -1 -23 -5.2714 11.4160   5
   2  -1 -23 -9.3591 16.6024   5
   2  -1 -23 -1.6287 12.1343   3
  -1  -1 -23 -9.7069 11.3229   3
   1   1  23 -20.321 18.2011   1
   3  -2 -23 -3.9606 19.5849   1
  -2  -1 -23 1.24962 14.6674   3
  -2  -1 -23 -15.790 22.5645   1
   3  -2 -23 13.6167 15.5658   3
  -1   3 -23 26.6060 18.8760   3
   3  -2 -23 31.4926 22.2782   5
  -2  -1 -23 12.8809 12.9360   5
   2   1  23 19.9021 25.0170   1
   0   2 -23 385.700 42.0665   3
   2  -2 -23 424.347 42.8743   3
   2  -2 -23 334.622 43.6715   5
   2  -2 -23 380.332 49.1123   1
  -2   0 -23 322.117 39.5150   3
  -2   0 -23 422.475 42.7213   5
  -2   0 -23 381.564 50.0069   1
   2   0  23 353.034 51.4872   1
   1  -2 -23 6.35771 19.8521   1
   1   1 -23 15.0854 13.5506   3
  -2   1 -23 20.3259 14.5319   3
   1  -2 -23 22.8105 16.4155   5
   1  -2 -23 -3.2965 12.1534   3
  -2   1 -23 -4.4662 13.3881   5
   2  -1  23 -18.494 14.8283   1
   2  -1  23 4.24855 17.4985   4
   0  -2 -23 375.564 36.8829   5
  -2   2 -23 449.295 48.3252   3
   0  -2 -23 350.331 37.3477   3
   2   0 -23 386.810 42.9788   3
  -2   2 -23 426.886 55.7359   5
   0  -2 -23 468.540 58.4241   1
   2  -2  23 355.724 40.2520   1
   0   2  23 352.724 53.5500   1
   3  -1 -23 7.34012 14.5135   3
  -1  -2 -23 11.8783 25.5280   1
  -1  -2 -23 23.6377 11.8290   5
  -2   3 -23 61.3941 23.9816   3
  -1  -2 -23 33.0114 18.3516   3
   1   2  23 19.7811 26.0630   1
   4  -2 -23 -2.1264 14.6308   3
  -2  -2 -23 -43.004 26.3759   1
  -2  -2 -23 -13.530 15.2465   3
   2   2  23 -0.6702 27.6435   1
  -3  -2 -23 -17.919 19.4531   3
  -3  -2 -23 72.4950 41.8588   1
   3   2  23 36.1878 36.5300   1
   4  -3 -23 -13.705 21.8293   1
  -3  -1 -23 -2.2159 18.0199   3
  -3  -1 -23 5.18762 11.7180   5
   3   1  23 -31.204 28.2966   1
   3  -3 -23 -11.078 18.1264   5
  -3   0 -23 1.44985 11.6305   5
   3  -3 -23 -18.057 21.6255   1
  -3   0 -23 -17.105 13.8973   3
   0   3 -23 -1.5303 18.2632   3
   3   0  23 4.21414 23.1178   1
  -3   1 -23 11.4688 18.5367   5
   2  -3 -23 26.1442 23.4584   1
   1   2 -23 27.8505 19.0181   3
   2  -3 -23 8.52325 17.8186   5
  -3   1 -23 17.3748 17.6468   3
   3  -1  23 59.4064 29.6286   1
   1  -3 -23 -13.947 10.8300   3
   2   1 -23 21.9439 17.4785   3
  -3   2 -23 9.29469 17.1073   3
  -3   2 -23 -1.3381 18.5442   5
   1  -3 -23 33.5325 17.3344   5
   1  -3 -23 27.7475 24.2560   1
   3  -2  23 -7.7560 17.4390   1
   3   0 -23 -15.200 13.2329   3
   0  -3 -23 -0.9039 9.58939   5
   0  -3 -23 13.9502 25.6985   1
   0  -3 -23 -4.5056 13.5236   3
   3  -3  23 4.49836 17.8724   1
   0   3  23 55.2025 31.2275   1
  -1  -3 -23 15.4837 16.7569   3
  -1  -3 -23 87.8329 33.6313   1
   4  -1 -23 15.4887 18.3750   3
   1   3  23 36.3862 33.1239   1
   5  -2 -23 25.9253 20.7487   3
  -2  -3 -23 -4.5126 32.2673   1
  -2  -3 -23 26.9369 24.0145   3
   2   3  23 82.7433 38.7129   1
   5  -4 -23 -42.755 28.4451   1
  -4  -1 -23 14.3837 24.7114   3
  -4  -1 -23 -1.4504 9.75248   5
   4   1  23 4.14338 34.4741   1
  -4   0 -23 298.087 35.1843   5
   4  -4 -23 248.181 49.1657   1
  -4   0 -23 192.687 39.2491   3
   4  -4 -23 295.290 48.2687   5
   4   0  23 308.547 61.3910   1
  -4   1 -23 17.7008 17.9494   5
  -4   1 -23 -15.069 19.7166   3
   3  -4 -23 -33.409 25.8916   1
   3  -4 -23 -1.2175 16.9339   5
   1   3 -23 13.7530 21.7094   3
   4  -1  23 -24.741 22.9093   1
  -4   2 -23 -2.5693 23.4492   3
  -4   2 -23 -14.169 17.2905   5
   2  -4 -23 71.3841 32.9646   1
   2   2 -23 28.2204 21.7389   3
   2  -4 -23 0.60453 14.8381   5
   4  -2  23 10.1085 21.5119   1
   3   1 -23 30.4067 22.5094   3
   1  -4 -23 3.58073 25.5743   1
   1  -4 -23 14.3525 12.7406   5
   4  -3  23 43.5286 25.5807   1
   4   0 -23 197.906 38.4802   3
   0  -4 -23 239.360 49.2326   1
   0   4  23 176.373 47.2797   1
   4  -4  23 213.907 41.5902   1
   5  -1 -23 12.9738 22.6509   3
  -1  -4 -23 3.37212 28.7267   1
   1   4  23 17.7005 31.4698   1
  -5   1 -23 -5.0650 26.4420   3
   4  -5 -23 25.0527 33.7665   1
   4  -5 -23 -7.2830 19.5042   5
  -5   1 -23 -11.501 16.2327   5
  -1  -4  23 17.9577 29.6261   5
   5  -1  23 -16.069 30.8117   1
   2   3 -23 17.3803 25.6584   3
   3  -5 -23 -7.2005 32.6361   1
  -5   2 -23 -6.4879 24.5296   3
  -5   2 -23 -16.374 16.7341   5
   3  -5 -23 -2.2473 17.8050   5
   5  -2  23 -26.485 27.0489   1
  -2  -3  23 37.7735 31.3913   5
   3   2 -23 9.93115 25.9635   3
   2  -5 -23 -4.1046 31.1366   1
   2  -5 -23 31.8038 17.1604   5
   5  -3  23 31.6177 26.6892   1
   1  -5 -23 -48.289 26.8541   1
   4   1 -23 16.4787 21.8783   3
   5  -4  23 -8.9754 21.5093   1
   0   0 -24 2631.28 101.040   5
   0   0 -24 2476.65 81.6034   3
   0   0 -24 2463.61 86.2326   1
   0   0  24 2450.46 98.0558   4
   0   0  24 2537.67 92.7181   1
   1  -1 -24 109.434 27.9088   1
   1  -1 -24 134.671 25.5105   3
  -1   0 -24 93.8299 22.7875   3
  -1   0 -24 113.581 27.8822   5
   0   1 -24 127.496 26.6757   3
  -1   0 -24 153.690 35.2834   1
   1  -1 -24 74.4635 26.6641   5
   1   0  24 107.186 30.5468   1
  -1   1  24 80.1763 24.7057   4
  -1   1  24 87.1519 27.7733   1
   1   0  24 154.369 31.2064   4
   0  -1 -24 167.633 34.8962   1
   1   0 -24 115.714 24.6216   3
   1   0 -24 66.7377 27.3528   5
  -1   1 -24 159.517 28.1834   3
   0  -1 -24 108.051 23.1724   3
  -1   1 -24 122.700 31.7065   5
   0  -1 -24 153.858 29.0959   5
  -1   1 -24 124.351 28.7010   1
   0   1  24 109.479 32.9392   1
   1  -1  24 110.492 26.3602   1
   0   1  24 129.949 27.0371   4
   1  -1  24 69.2745 25.9940   4
  -1   2 -24 95.6568 24.9124   3
  -1  -1 -24 99.3416 21.4015   3
   2  -1 -24 119.739 25.5081   3
   2  -1 -24 70.9737 25.8192   5
  -1  -1 -24 128.071 35.7357   1
  -1  -1 -24 92.2251 21.4312   5
   1   1  24 108.296 32.8083   1
  -1   3 -24 96.2036 28.5571   3
  -2  -1 -24 65.9942 18.0130   5
   3  -2 -24 73.5423 23.4655   3
  -2  -1 -24 39.2625 30.1918   1
   3  -2 -24 89.6047 28.8087   5
  -2  -1 -24 77.8989 25.3460   3
   2   1  24 96.9928 35.2253   1
  -2   0 -24 86.0884 23.2722   5
   2  -2 -24 60.4197 27.7276   1
  -2   0 -24 114.552 31.4403   1
  -2   0 -24 77.5090 23.3704   3
   0   2 -24 73.7190 23.8731   3
   2  -2 -24 67.7527 25.7068   5
   2  -2 -24 63.8867 20.6094   3
   2   0  24 80.9538 33.0017   1
   1  -2 -24 106.859 26.2531   5
  -2   1 -24 107.060 24.5232   3
  -2   1 -24 108.255 27.3387   5
   1  -2 -24 71.6379 20.2586   3
   1  -2 -24 68.2168 28.0294   1
   1   1 -24 134.983 29.2326   3
   2  -1  24 74.9533 29.5765   1
   2  -1  24 131.623 32.1709   4
   0  -2 -24 108.236 23.5180   5
   0  -2 -24 56.2808 20.1351   3
   2   0 -24 93.3954 24.5844   3
  -2   2 -24 60.4389 23.3887   3
   0  -2 -24 97.0626 31.9941   1
   0   2  24 15.1849 27.5037   1
   2  -2  24 87.0691 24.6964   1
  -1  -2 -24 86.3025 24.1202   3
   3  -1 -24 56.5143 21.2651   3
  -1  -2 -24 98.7875 34.6569   1
  -2   3 -24 44.7379 23.9836   3
  -1  -2 -24 83.2078 17.2422   5
   1   2  24 60.5967 32.6422   1
   4  -2 -24 1362.40 69.4809   3
  -2  -2 -24 1440.54 93.3279   1
  -2  -2 -24 1304.67 72.4298   3
   2   2  24 1402.22 97.6741   1
  -3  -2 -24 36.1063 37.2954   1
  -3  -2 -24 -1.5473 22.5147   3
   3   2  24 80.2771 43.2731   1
  -3  -1 -24 23.2390 22.9809   3
  -3  -1 -24 7.40183 12.6876   5
   3   1  24 86.7767 39.1166   1
  -3   0 -24 74.6421 20.4322   5
  -3   0 -24 18.4913 18.8454   3
   0   3 -24 81.1185 26.2805   3
   3  -3 -24 91.8695 29.3159   5
   3  -3 -24 92.7366 35.4048   1
   3   0  24 60.9720 35.4553   1
   2  -3 -24 122.009 28.3582   5
  -3   1 -24 87.0978 26.0093   3
   2  -3 -24 81.4476 32.3869   1
  -3   1 -24 49.6222 21.9750   5
   1   2 -24 116.427 28.7927   3
   3  -1  24 48.9836 26.4996   1
   1  -3 -24 150.179 36.9952   1
   1  -3 -24 93.8781 23.2745   3
   2   1 -24 62.5519 23.2411   3
   1  -3 -24 79.6545 21.9587   5
  -3   2 -24 84.6739 29.8965   5
  -3   2 -24 87.9574 26.7491   3
   3  -2  24 57.7355 24.2172   1
   3   0 -24 65.0277 24.0281   3
   0  -3 -24 67.5411 21.7362   3
   0  -3 -24 42.1332 30.2740   1
   0  -3 -24 77.0231 16.7137   5
   3  -3  24 73.8523 25.4740   1
   0   3  24 87.4661 35.3467   1
   4  -1 -24 48.6312 22.3811   3
  -1  -3 -24 70.4271 25.5801   3
  -1  -3 -24 37.0885 32.1379   1
   1   3  24 58.0305 36.6032   1
   5  -2 -24 37.8302 24.4425   3
  -2  -3 -24 89.5677 42.7669   1
  -2  -3 -24 44.9481 26.1310   3
   2   3  24 10.0147 33.5278   1
  -4  -1 -24 32.8139 12.5408   5
  -4  -1 -24 5.65004 25.5545   3
   4   1  24 43.9047 40.2829   1
  -4   0 -24 29.8476 18.1282   5
  -4   0 -24 73.0274 27.2065   3
   4  -4 -24 41.1596 26.3387   5
   4  -4 -24 18.2037 32.3630   1
   4   0  24 57.1179 35.8204   1
  -4   1 -24 63.4434 27.3718   3
  -4   1 -24 87.9256 25.3389   5
   3  -4 -24 18.0289 22.6301   5
   1   3 -24 75.4861 27.5267   3
   3  -4 -24 45.7587 35.0962   1
   4  -1  24 62.0978 31.9361   1
   2  -4 -24 1362.90 88.3983   1
  -4   2 -24 1372.00 76.6392   5
  -4   2 -24 1288.58 77.7252   3
   2   2 -24 1227.45 72.0867   3
   2  -4 -24 1302.60 64.4928   5
   4  -2  24 1404.60 84.9708   1
   1  -4 -24 54.2736 15.5453   5
   3   1 -24 83.3837 29.8134   3
   1  -4 -24 126.903 37.8430   1
   4  -3  24 57.0653 27.3385   1
   4   0 -24 48.8132 25.4917   3
   0  -4 -24 89.2698 38.7088   1
   0   4  24 44.8936 34.0707   1
  -1  -4 -24 54.6021 35.1281   1
   5  -1 -24 34.7850 23.9974   3
   1   4  24 81.3136 46.3570   1
   4  -5 -24 46.9674 28.8863   5
   4  -5 -24 -4.3592 35.2152   1
  -5   1 -24 55.3372 28.1179   5
  -5   1 -24 69.1380 35.6252   3
   5  -1  24 -15.684 31.5619   1
  -1  -4  24 10.7664 27.6103   5
   3  -5 -24 33.3797 33.1451   1
  -5   2 -24 42.8164 24.9262   5
  -5   2 -24 81.7427 33.7339   3
   3  -5 -24 36.4987 21.6884   5
   2   3 -24 30.8343 29.1407   3
   5  -2  24 -0.8975 31.1777   1
   2  -5 -24 61.5738 39.3868   1
   2  -5 -24 54.1403 19.3381   5
   3   2 -24 -17.481 19.6904   3
   5  -3  24 49.7786 30.4770   1
   4   1 -24 6.19396 24.4619   3
   1  -5 -24 53.6016 35.1061   1
   5  -4  24 39.4862 26.8734   1
   0   0 -25 59.3789 24.3187   5
   0   0 -25 44.2127 21.2242   1
   0   0 -25 26.9552 16.5851   3
   0   0  25 25.3454 20.5334   4
   0   0  25 28.8400 18.9338   1
   0   1 -25 192.458 32.0649   3
   1  -1 -25 225.637 40.8740   5
  -1   0 -25 201.319 35.5132   5
   1  -1 -25 206.194 35.8079   1
   1  -1 -25 240.352 34.3143   3
  -1   0 -25 176.624 29.7484   3
  -1   0 -25 223.469 39.3345   1
  -1   1  25 247.560 42.1988   1
   1   0  25 188.520 37.6809   1
  -1   1  25 168.060 32.8341   4
  -1   1 -25 216.419 36.2154   1
   0  -1 -25 297.803 45.9522   1
   1   0 -25 188.170 30.7918   3
   0  -1 -25 162.748 27.3431   3
  -1   1 -25 155.030 35.2322   5
   1   0 -25 166.456 39.9696   5
  -1   1 -25 188.420 33.1599   3
   0  -1 -25 240.198 37.7292   5
   1  -1  25 160.531 31.0339   1
   1  -1  25 229.937 42.7044   4
   0   1  25 189.634 41.2879   1
  -1  -1 -25 13.6932 13.8478   5
  -1  -1 -25 6.10430 10.9491   3
   2  -1 -25 9.90670 13.9819   3
  -1  -1 -25 -22.092 20.4958   1
  -1   2 -25 2.23996 16.0566   3
   2  -1 -25 -15.949 15.8141   5
   1   1  25 -10.802 20.7663   1
  -2  -1 -25 104.987 21.3194   5
  -2  -1 -25 88.7764 35.3908   1
  -1   3 -25 174.679 35.6385   3
   3  -2 -25 149.296 26.7268   3
  -2  -1 -25 85.1695 25.7986   3
   2   1  25 152.634 42.6887   1
  -2   0 -25 242.544 45.9907   1
  -2   0 -25 193.262 32.0151   5
   2  -2 -25 220.551 33.0381   3
  -2   0 -25 166.180 31.2954   3
   0   2 -25 232.085 37.7552   3
   2  -2 -25 226.153 38.5800   5
   2  -2 -25 130.449 33.7772   1
   2   0  25 191.146 42.7284   1
  -2   1 -25 -5.8905 15.6910   5
  -2   1 -25 -3.2855 13.8105   3
   1  -2 -25 -5.8632 12.6418   3
   1  -2 -25 35.2511 23.8083   1
   1   1 -25 -12.112 13.0030   3
   1  -2 -25 -12.533 14.7827   5
   2  -1  25 8.82695 20.8318   1
   2   0 -25 204.121 34.9529   3
   0  -2 -25 191.428 31.2520   3
   0  -2 -25 182.906 28.5916   5
   0  -2 -25 172.963 39.4198   1
  -2   2 -25 150.177 32.1740   3
   0   2  25 134.353 38.3517   1
   2  -2  25 172.611 31.0804   1
  -1  -2 -25 152.470 40.2193   1
  -1  -2 -25 95.1362 19.0000   5
  -1  -2 -25 130.022 29.6862   3
   3  -1 -25 155.890 31.9693   3
  -2   3 -25 199.930 38.3419   3
   1   2  25 97.8115 38.8706   1
  -2  -2 -25 -3.7066 28.6753   1
  -2  -2 -25 22.5508 18.0029   3
  -2  -2 -25 5.05410 8.88038   5
   4  -2 -25 12.9858 17.6579   3
   2   2  25 -10.485 27.8834   1
  -3  -2 -25 10.6778 37.8152   1
  -3  -2 -25 34.0441 26.7409   3
   3   2  25 23.9592 39.5427   1
  -3  -1 -25 84.8443 18.6102   5
  -3  -1 -25 44.3204 25.0780   3
   3   1  25 73.1220 40.6756   1
   3  -3 -25 -15.914 17.6950   5
  -3   0 -25 25.2224 20.3820   3
   3  -3 -25 -4.3047 23.4751   1
  -3   0 -25 -1.3560 14.4952   5
   0   3 -25 -15.501 17.7809   3
   3   0  25 -10.898 27.3617   1
   2  -3 -25 150.083 32.4771   5
   1   2 -25 178.800 33.6167   3
   2  -3 -25 146.854 40.3157   1
  -3   1 -25 96.0757 26.8348   5
  -3   1 -25 106.575 28.9306   3
   3  -1  25 135.328 34.0475   1
  -3   2 -25 30.6214 25.1338   5
  -3   2 -25 159.865 33.9731   3
   2   1 -25 163.138 34.9522   3
   1  -3 -25 128.515 26.4059   3
   1  -3 -25 150.337 29.6142   5
   1  -3 -25 103.670 36.8192   1
   3  -2  25 113.404 30.5787   1
   3   0 -25 17.2735 18.5099   3
   0  -3 -25 5.91754 26.1742   1
   0  -3 -25 -2.6186 15.1460   3
   0  -3 -25 1.98221 10.4324   5
   0   3  25 -23.681 22.2342   1
  -1  -3 -25 67.1162 26.3341   3
  -1  -3 -25 67.1485 33.8502   1
   4  -1 -25 61.3960 25.4105   3
   1   3  25 113.894 43.7621   1
   5  -2 -25 37.0540 23.1440   3
  -2  -3 -25 57.3209 29.5419   3
  -2  -3 -25 7.02616 35.8008   1
   2   3  25 141.559 46.3165   1
   4   1  25 3.44545 39.9491   1
   4  -4 -25 112.436 38.5253   1
  -4   0 -25 90.7863 22.4784   5
   4  -4 -25 134.968 38.1483   5
  -4   0 -25 125.124 32.9801   3
   4   0  25 121.866 43.3495   1
  -4   1 -25 99.5587 31.9344   3
   3  -4 -25 10.8174 30.5729   1
  -4   1 -25 133.573 30.6683   5
   1   3 -25 73.1394 30.0057   3
   3  -4 -25 131.643 32.4749   5
   4  -1  25 87.1372 34.9947   1
  -4   2 -25 -20.438 18.0690   3
   2   2 -25 -17.035 20.1423   3
   2  -4 -25 -3.6720 16.2650   5
  -4   2 -25 -7.8065 19.7580   5
   2  -4 -25 21.0184 31.0932   1
   4  -2  25 19.5568 22.1326   1
   1  -4 -25 90.8648 18.9175   5
   1  -4 -25 171.498 44.9788   1
   3   1 -25 37.2238 23.5778   3
   4  -3  25 85.6462 30.5811   1
   0  -4 -25 124.088 41.4883   1
   4   0 -25 97.2253 31.0522   3
   0   4  25 69.1702 41.5674   1
   5  -1 -25 11.8686 21.8614   3
  -1  -4 -25 -4.5244 28.9128   1
   1   4  25 38.9867 35.7987   1
  -5   1 -25 45.0180 32.9714   3
   2   3 -25 82.0268 32.9945   3
  -5   2 -25 91.8221 37.0741   3
  -5   2 -25 76.2272 27.9724   5
   3  -5 -25 58.7027 40.5456   1
   3  -5 -25 66.2952 24.4201   5
   5  -2  25 33.7553 33.7517   1
   3   2 -25 89.8676 35.1452   3
   2  -5 -25 66.6303 19.5114   5
   2  -5 -25 10.0623 34.2714   1
   5  -3  25 10.2092 24.6478   1
   5  -4  25 3.85324 23.7494   1
   0   0 -26 796.605 49.4633   3
   0   0 -26 862.648 55.4389   1
   0   0 -26 849.689 63.9786   5
   0   0  26 906.626 59.1679   1
   0   0  26 961.113 66.5666   4
   1  -1 -26 96.5309 24.3083   3
   0   1 -26 82.1194 23.6986   3
   1  -1 -26 120.290 31.3047   1
  -1   0 -26 22.7161 21.0705   5
  -1   0 -26 81.3869 22.2934   3
   1  -1 -26 144.725 34.0993   5
  -1   0 -26 66.7872 26.3968   1
   1   0  26 69.3203 27.7994   1
  -1   1  26 64.2999 28.0903   1
   0  -1 -26 77.8102 26.7889   5
  -1   1 -26 67.6563 22.2822   3
   0  -1 -26 151.191 33.0748   1
   0  -1 -26 82.4517 22.5846   3
   1   0 -26 57.9244 20.1624   3
  -1   1 -26 72.5096 28.6400   5
   0   1  26 44.8822 26.1815   1
   1  -1  26 78.8195 30.3362   4
   1  -1  26 63.1459 24.5568   1
   2  -1 -26 321.225 40.4242   3
   2  -1 -26 236.959 42.9452   5
  -1   2 -26 409.672 48.7257   3
  -1  -1 -26 348.833 51.7475   1
  -1  -1 -26 329.402 40.6183   3
  -1  -1 -26 345.097 40.1418   5
   1   1  26 231.182 45.3405   1
  -2  -1 -26 64.5137 34.2421   1
  -2  -1 -26 68.9152 24.2472   3
  -1   3 -26 53.8653 24.9300   3
   3  -2 -26 28.2788 19.1004   3
  -2  -1 -26 46.9363 18.2017   5
   2   1  26 74.0629 37.4927   1
   0   2 -26 190.158 33.8068   3
  -2   0 -26 182.651 33.9600   3
   2  -2 -26 190.063 38.6434   1
  -2   0 -26 122.634 28.4295   5
  -2   0 -26 135.274 38.0227   1
   2  -2 -26 227.310 34.7457   3
   2  -2 -26 86.1259 27.1096   5
   2   0  26 122.218 37.5549   1
   1   1 -26 310.261 40.1902   3
   1  -2 -26 382.986 43.1825   3
  -2   1 -26 271.611 39.2087   3
   1  -2 -26 359.637 51.6635   1
   1  -2 -26 457.859 54.1927   5
  -2   1 -26 354.659 48.1469   5
   2  -1  26 279.677 43.7536   1
   0  -2 -26 155.234 29.2586   3
   2   0 -26 154.896 29.9111   3
   0  -2 -26 85.8671 22.3486   5
   0  -2 -26 201.694 43.5270   1
  -2   2 -26 171.325 33.9808   3
   0   2  26 126.075 40.3429   1
  -1  -2 -26 47.3812 22.6452   3
   3  -1 -26 72.1391 24.6822   3
  -2   3 -26 34.0543 24.2163   3
  -1  -2 -26 41.0961 29.8233   1
  -1  -2 -26 90.7619 18.3070   5
   1   2  26 55.1148 29.7501   1
  -2  -2 -26 431.222 25.1172   5
   4  -2 -26 441.498 50.4292   3
  -2  -2 -26 471.960 55.2627   3
  -2  -2 -26 666.302 82.5972   1
   2   2  26 528.258 73.8088   1
  -3  -2 -26 3.16185 22.9429   3
  -3  -2 -26 37.9847 38.2206   1
   3   2  26 56.0762 45.9142   1
  -3  -1 -26 48.8833 16.3155   5
  -3  -1 -26 39.1576 26.2368   3
   3   1  26 37.5882 36.5200   1
   3  -3 -26 327.221 51.5947   1
  -3   0 -26 328.835 48.5976   3
   3  -3 -26 331.927 50.5317   5
  -3   0 -26 297.882 37.8711   5
   0   3 -26 296.510 46.2893   3
   3   0  26 234.349 51.4468   1
  -3   1 -26 72.1247 24.9677   5
  -3   1 -26 68.1576 28.6069   3
   2  -3 -26 27.1801 27.5734   1
   2  -3 -26 61.1155 23.2150   5
   1   2 -26 29.2774 22.1875   3
   3  -1  26 72.0790 31.7652   1
  -3   2 -26 25.1959 21.9624   3
   1  -3 -26 50.6437 21.2398   5
   2   1 -26 38.5852 24.7016   3
  -3   2 -26 39.3380 26.9566   5
   1  -3 -26 64.7156 30.2022   1
   1  -3 -26 61.2126 19.6597   3
   3  -2  26 34.2202 23.3745   1
   0  -3 -26 286.496 40.7901   3
   3   0 -26 235.820 39.3923   3
   0  -3 -26 302.717 54.9997   1
   0  -3 -26 232.714 27.3170   5
   0   3  26 198.939 49.6390   1
  -1  -3 -26 76.3256 36.5294   1
  -1  -3 -26 12.9637 20.0395   3
   4  -1 -26 67.3693 28.3449   3
   1   3  26 75.1358 36.5346   1
  -2  -3 -26 24.0056 37.1281   1
   5  -2 -26 28.9764 23.5986   3
  -2  -3 -26 -0.4738 23.8225   3
   2   3  26 52.1129 39.7580   1
  -4   0 -26 96.3420 24.2325   5
   4  -4 -26 87.9749 37.2874   1
  -4   0 -26 65.1362 30.5141   3
   4  -4 -26 66.7169 31.5348   5
   4   0  26 126.758 49.4028   1
   1   3 -26 31.9053 23.7712   3
  -4   1 -26 53.2901 29.9128   3
  -4   1 -26 16.1538 19.2133   5
   3  -4 -26 63.9518 33.5607   1
   3  -4 -26 9.19580 21.2129   5
   4  -1  26 68.7685 34.8887   1
  -4   2 -26 483.784 56.8086   5
  -4   2 -26 474.027 61.2395   3
   2  -4 -26 488.276 49.9519   5
   2  -4 -26 568.162 72.1735   1
   2   2 -26 446.386 55.1731   3
   4  -2  26 410.807 59.3230   1
   1  -4 -26 53.5128 17.1530   5
   1  -4 -26 92.4134 38.1792   1
   3   1 -26 21.0731 24.1976   3
   4  -3  26 51.0122 29.1198   1
   0  -4 -26 98.6073 41.0616   1
   4   0 -26 113.227 32.8165   3
   0   4  26 8.97416 36.4225   1
  -5   2 -26 14.5536 30.9002   3
   2   3 -26 24.8296 25.4188   3
   3  -5 -26 51.5340 46.0912   1
   5  -2  26 32.0888 34.0912   1
   3   2 -26 76.8469 31.9358   3
   5  -3  26 52.4455 33.1137   1
   5  -4  26 45.0532 31.9596   1
   0   0 -27 19.1567 15.6733   3
   0   0 -27 23.7684 20.4735   1
   0   0 -27 -24.224 17.8151   5
   0   0  27 27.6244 21.5616   1
   1  -1 -27 762.018 56.3101   1
  -1   0 -27 672.197 64.0612   1
   0   1 -27 734.924 51.1710   3
  -1   0 -27 753.491 68.0233   5
   1  -1 -27 678.872 48.0371   3
  -1   0 -27 620.208 47.6256   3
   1  -1 -27 856.048 77.9657   5
   1   0  27 773.995 72.3673   1
  -1   1  27 799.195 74.2979   1
   0  -1 -27 768.881 58.9897   1
   1   0 -27 672.038 49.4862   3
   0  -1 -27 681.419 47.9729   3
   0  -1 -27 695.250 55.1319   5
  -1   1 -27 800.117 74.1857   5
  -1   1 -27 706.498 50.8540   3
   0   1  27 715.893 72.8401   1
  -1  -1 -27 -30.369 22.7612   1
   2  -1 -27 8.35317 15.9605   3
  -1  -1 -27 -3.1000 12.8420   3
  -1   2 -27 -6.5055 14.9060   3
  -1  -1 -27 10.6599 15.7468   5
   1   1  27 -2.3892 25.5253   1
  -2  -1 -27 484.609 38.3751   5
  -2  -1 -27 481.567 53.0269   3
  -2  -1 -27 534.097 69.3493   1
  -1   3 -27 547.117 59.3888   3
   3  -2 -27 484.463 49.9461   3
   2   1  27 468.052 69.1568   1
   2  -2 -27 378.149 51.8089   1
  -2   0 -27 350.321 43.3544   5
   2  -2 -27 279.243 38.1792   3
  -2   0 -27 274.957 49.1980   1
   2  -2 -27 375.731 51.2700   5
   0   2 -27 278.241 42.6878   3
  -2   0 -27 304.528 43.2918   3
   2   0  27 284.261 51.1288   1
   1  -2 -27 -1.4741 16.8582   5
   1  -2 -27 5.34367 23.9536   1
  -2   1 -27 -13.357 17.4138   5
   1  -2 -27 1.42600 14.9284   3
   1   1 -27 -1.9554 15.2104   3
  -2   1 -27 -1.5303 15.7706   3
  -1   2  27 14.5916 23.9626   1
   2  -1  27 -3.3678 20.0116   1
   2   0 -27 254.351 40.6953   3
   0  -2 -27 310.233 38.1915   5
   0  -2 -27 229.679 35.1018   3
   0  -2 -27 320.723 52.8115   1
  -2   2 -27 342.040 48.5854   3
   0   2  27 281.472 53.4439   1
   3  -1 -27 496.967 51.5171   3
  -1  -2 -27 577.367 37.6937   5
  -1  -2 -27 608.861 60.0686   3
  -1  -2 -27 505.555 66.5674   1
  -2   3 -27 511.289 57.7290   3
   1   2  27 568.848 74.9040   1
   4  -2 -27 26.5656 20.2752   3
  -2  -2 -27 -18.387 8.34746   5
  -2  -2 -27 -12.316 29.0648   1
  -2  -2 -27 9.88709 18.3484   3
   2   2  27 -10.927 27.4925   1
  -3  -1 -27 417.757 53.9581   3
  -3  -1 -27 449.098 32.6296   5
   3   1  27 443.582 73.6229   1
   0   3 -27 27.7083 23.7590   3
  -3   0 -27 1.93808 20.5089   3
  -3   0 -27 4.29194 15.6549   5
   3  -3 -27 -5.3029 20.9039   5
   3  -3 -27 -22.593 25.5390   1
   3   0  27 7.19115 29.4736   1
   1   2 -27 521.317 58.6036   3
   2  -3 -27 551.041 59.8621   5
  -3   1 -27 582.233 63.6144   3
   2  -3 -27 561.566 70.6564   1
  -3   1 -27 601.051 61.0468   5
   3  -1  27 536.282 65.1336   1
   1  -3 -27 595.098 54.2910   5
   1  -3 -27 618.717 46.7550   3
   2   1 -27 542.005 59.5128   3
  -3   2 -27 477.389 56.0185   3
  -3   2 -27 560.337 64.9144   5
   1  -3 -27 544.965 66.7825   1
   3  -2  27 622.802 65.7328   1
   0  -3 -27 11.2818 13.5116   5
   0  -3 -27 -35.690 23.7507   1
   0  -3 -27 -10.802 15.4448   3
   3   0 -27 4.48686 19.3175   3
   0   3  27 -30.714 26.3803   1
   4  -1 -27 345.818 48.7150   3
  -1  -3 -27 423.110 54.8636   3
  -1  -3 -27 460.599 67.3687   1
   1   3  27 336.215 64.0935   1
   5  -2 -27 308.073 47.2366   3
  -2  -3 -27 297.183 49.5174   3
   4  -4 -27 119.040 38.3088   5
   4  -4 -27 98.5698 42.5900   1
  -4   0 -27 166.805 41.2196   3
  -4   0 -27 208.577 34.6747   5
   4   0  27 136.446 49.2487   1
   1   3 -27 318.193 52.5270   3
  -4   1 -27 468.905 59.1675   3
  -4   1 -27 449.833 50.5782   5
   3  -4 -27 381.338 52.9917   5
   3  -4 -27 454.504 65.6571   1
   4  -1  27 339.122 61.0300   1
  -4   2 -27 22.0090 21.5603   5
   2  -4 -27 12.1826 29.8248   1
   2   2 -27 -1.3072 18.5785   3
   2  -4 -27 -8.8116 16.8903   5
  -4   2 -27 -30.615 19.5145   3
   4  -2  27 9.49660 26.4926   1
   1  -4 -27 518.676 68.2664   1
   3   1 -27 418.791 57.0403   3
   1  -4 -27 457.814 39.0010   5
   4  -3  27 463.188 61.9277   1
   0  -4 -27 181.947 50.9271   1
   4   0 -27 167.799 40.6005   3
   0   4  27 140.817 49.1900   1
  -5   2 -27 344.713 57.0094   3
   2   3 -27 350.637 54.9561   3
   0   0 -28 64.4490 21.6104   3
   0   0 -28 132.199 35.0287   5
   0   0 -28 79.5185 28.8540   1
   0   0  28 108.336 34.3858   1
   0   1 -28 10.9136 15.8942   3
   1  -1 -28 14.6808 16.0459   3
  -1   0 -28 41.0044 25.6407   1
   1  -1 -28 49.9365 26.9621   5
  -1   0 -28 14.1920 16.6855   3
  -1   0 -28 25.4650 18.4317   5
   1  -1 -28 40.8059 24.2202   1
  -1   1  28 46.4300 27.1133   1
   1   0  28 59.9859 27.7822   1
   0  -1 -28 1.13479 24.9062   1
   0  -1 -28 64.7636 24.2640   5
   0  -1 -28 26.9126 17.5182   3
  -1   1 -28 28.5413 20.0276   3
  -1   1 -28 36.5622 27.0275   5
   1   0 -28 51.1368 21.8239   3
   0   1  28 69.1950 29.0441   1
  -1   2 -28 233.023 39.8987   3
   2  -1 -28 185.354 32.7636   3
  -1  -1 -28 207.396 46.2969   1
  -1  -1 -28 182.522 32.7660   3
  -1  -1 -28 175.597 30.5921   5
   1   1  28 243.113 50.3711   1
  -2  -1 -28 51.2600 19.5637   5
   3  -2 -28 30.1350 20.4827   3
  -2  -1 -28 12.4169 29.2494   1
  -1   3 -28 36.4713 25.2651   3
  -2  -1 -28 47.7585 24.0395   3
   2   1  28 42.7262 31.5229   1
   2  -2 -28 30.8225 18.4754   3
   0   2 -28 5.05105 22.3840   3
   2  -2 -28 -30.818 18.2981   5
   2  -2 -28 14.1328 24.0988   1
  -2   0 -28 11.1302 17.2230   3
  -2   0 -28 29.2953 31.2645   1
  -2   0 -28 12.3477 19.4301   5
   2   0  28 -2.5385 26.5028   1
   1   1 -28 198.144 36.6091   3
  -2   1 -28 177.242 34.6069   3
   1  -2 -28 251.273 47.4124   1
   1  -2 -28 164.307 32.6774   3
   1  -2 -28 155.885 35.2465   5
  -2   1 -28 211.563 39.4657   5
  -1   2  28 231.366 46.7843   1
   2  -1  28 146.685 38.6890   1
   2   0 -28 8.36003 18.3568   3
   0  -2 -28 -5.6441 14.7708   5
   0  -2 -28 43.6777 32.7568   1
   0  -2 -28 7.70331 15.9533   3
  -2   2 -28 7.11640 20.5853   3
   0   2  28 -8.9289 27.4291   1
   3  -1 -28 -0.5168 18.4176   3
  -1  -2 -28 42.2760 23.2510   3
  -1  -2 -28 31.7512 31.7002   1
  -2   3 -28 -5.2495 24.3344   3
  -1  -2 -28 10.5990 15.0379   5
   1   2  28 16.5252 30.2481   1
  -2  -2 -28 30.1939 21.7307   3
   4  -2 -28 9.91780 21.6062   3
  -2  -2 -28 33.1645 12.6115   5
  -2  -2 -28 84.1447 42.2328   1
   2   2  28 124.222 46.5850   1
  -3  -1 -28 47.4444 28.1523   3
  -3  -1 -28 9.53556 14.1519   5
   3   1  28 69.4430 41.7061   1
   3  -3 -28 151.403 43.1628   1
   0   3 -28 111.322 33.4219   3
  -3   0 -28 220.349 33.6397   5
  -3   0 -28 130.623 35.2338   3
   3  -3 -28 150.834 40.0922   5
   3   0  28 132.776 45.6773   1
   2  -3 -28 68.7301 33.3325   1
  -3   1 -28 48.9211 24.6808   5
  -3   1 -28 27.2440 24.6062   3
   1   2 -28 32.0831 23.1577   3
   2  -3 -28 2.91071 22.4148   5
   3  -1  28 23.5413 27.5184   1
   2   1 -28 41.6049 24.9011   3
  -3   2 -28 7.35012 25.1331   5
  -3   2 -28 15.8415 22.0539   3
   1  -3 -28 18.4960 31.8589   1
   1  -3 -28 29.4973 19.3651   3
   1  -3 -28 59.4399 22.7843   5
   3  -2  28 29.6037 27.3120   1
  -1   3  28 49.5779 33.6903   1
   3   0 -28 70.3008 28.9066   3
   0  -3 -28 101.783 41.4023   1
   0  -3 -28 125.885 31.4235   3
   0  -3 -28 160.596 25.5032   5
   0   3  28 144.013 48.7898   1
   4  -1 -28 39.6822 21.7353   3
  -1  -3 -28 23.9643 23.6452   3
  -1  -3 -28 14.4895 32.5512   1
   1   3  28 32.6234 34.3962   1
   4  -4 -28 80.8357 34.0826   5
   4  -4 -28 21.7690 34.1398   1
  -4   1 -28 -18.517 22.3277   3
   1   3 -28 17.0100 27.3786   3
   3  -4 -28 24.9243 35.4097   1
  -4   1 -28 8.38120 21.9792   5
   3  -4 -28 68.4834 29.2519   5
   4  -1  28 30.8190 33.5668   1
   2  -4 -28 100.278 40.0939   1
   2   2 -28 8.26448 24.7909   3
   2  -4 -28 76.4076 27.3404   5
  -4   2 -28 30.6141 30.3841   3
  -4   2 -28 37.6355 25.9100   5
   4  -2  28 42.3666 33.3488   1
   1  -4 -28 26.9840 16.0564   5
   3   1 -28 7.93768 23.2696   3
   1  -4 -28 34.5103 34.5835   1
  -1   4  28 53.3410 33.4984   1
   4  -3  28 37.0589 29.1852   1
   0   0 -29 34.8889 23.9187   5
   0   0 -29 -5.3720 14.0279   3
   0   1 -29 51.2407 21.9381   3
  -1   0 -29 45.8553 22.0036   3
   1  -1 -29 94.2395 34.0872   5
  -1   0 -29 29.5399 26.0717   1
   1  -1 -29 62.6070 29.5788   1
  -1   0 -29 96.8165 30.5264   5
   1  -1 -29 48.9644 21.6914   3
   1   0  29 27.9574 26.7259   1
   1   0 -29 22.2653 18.9702   3
  -1   1 -29 50.8227 24.2054   3
   0  -1 -29 31.1605 25.2346   1
   0  -1 -29 42.8918 23.2956   5
   0  -1 -29 49.1413 20.5949   3
  -1   1 -29 41.1484 27.0700   5
   0   1  29 54.7465 30.1576   1
  -1  -1 -29 -31.066 24.6222   1
   2  -1 -29 0.10531 16.5415   3
  -1   2 -29 -1.5773 18.6248   3
  -1  -1 -29 28.7604 18.2585   3
  -1  -1 -29 -20.511 14.4852   5
   1   1  29 12.8201 26.8750   1
  -1   3 -29 34.9414 24.4484   3
  -2  -1 -29 -19.705 28.8253   1
  -2  -1 -29 51.2819 23.9972   3
  -2  -1 -29 31.4204 17.6906   5
   3  -2 -29 42.2612 21.5761   3
   2   1  29 11.6156 32.1219   1
  -2   0 -29 17.6386 19.4729   5
   2  -2 -29 69.2062 31.8539   1
   0   2 -29 9.08022 21.4762   3
   2  -2 -29 -11.198 15.1443   3
  -2   0 -29 9.32637 18.0385   3
   2  -2 -29 12.3400 23.5480   5
  -2   0 -29 -6.7485 30.6875   1
   2   0  29 23.0944 29.7657   1
   1  -2 -29 34.0400 30.1045   1
   1  -2 -29 -22.990 20.4454   5
   1   1 -29 18.3439 21.3463   3
  -2   1 -29 -17.343 17.6380   3
  -2   1 -29 -3.2979 19.1230   5
   1  -2 -29 -13.917 13.4721   3
   2  -1  29 -4.2645 23.1892   1
  -1   2  29 11.8135 26.8485   1
   2   0 -29 18.6944 18.6705   3
   0  -2 -29 11.2373 19.7626   3
   0  -2 -29 52.0585 32.0076   1
   0  -2 -29 11.3645 19.7632   5
  -2   2 -29 16.7224 23.3681   3
   0   2  29 26.6624 36.9766   1
   3  -1 -29 40.3837 22.1009   3
  -1  -2 -29 15.1937 19.9185   3
  -1  -2 -29 35.5446 33.6004   1
  -1  -2 -29 38.9823 17.7348   5
   1   2  29 75.2408 38.9337   1
  -2  -2 -29 -1.7354 34.5812   1
  -2  -2 -29 -9.5514 9.94872   5
   4  -2 -29 21.4564 19.9830   3
  -2  -2 -29 11.0818 21.4345   3
   2   2  29 1.97410 34.1446   1
  -3  -1 -29 61.4556 29.1062   3
   3   1  29 62.9846 40.0374   1
  -3   0 -29 -10.157 18.8640   3
   0   3 -29 -5.2947 25.3266   3
   3  -3 -29 -10.820 29.8575   1
   3  -3 -29 9.86642 21.0073   5
  -3   0 -29 4.33376 16.6258   5
   3   0  29 -36.803 29.7741   1
   1   2 -29 26.8635 24.3725   3
   2  -3 -29 44.6185 26.2481   5
   2  -3 -29 26.2384 31.1330   1
  -3   1 -29 27.7735 24.3419   3
  -3   1 -29 31.2582 24.4212   5
   3  -1  29 32.0385 29.5029   1
   1  -3 -29 37.5831 21.0341   5
   1  -3 -29 76.7270 39.0986   1
  -3   2 -29 -20.627 20.5199   3
   2   1 -29 -10.835 17.9810   3
   1  -3 -29 23.2400 19.8539   3
  -3   2 -29 -11.434 23.2534   5
  -1   3  29 54.6488 35.3312   1
   3  -2  29 27.1739 29.3819   1
   0  -3 -29 -2.2583 17.7084   3
   3   0 -29 16.5514 19.9518   3
   0  -3 -29 -2.8080 12.7522   5
   0  -3 -29 44.8230 33.7562   1
   0   3  29 -34.607 26.7407   1
  -1  -3 -29 12.3680 35.4770   1
   4  -1 -29 -0.1695 21.0784   3
  -1  -3 -29 33.5283 26.0339   3
   1   3  29 20.3882 37.7736   1
   4  -4 -29 81.9013 43.3858   1
   3  -4 -29 32.9894 29.0855   5
   1   3 -29 67.7574 29.5551   3
   3  -4 -29 -24.538 30.1286   1
  -4   1 -29 29.7887 28.9340   3
   4  -1  29 84.4917 40.6246   1
  -4   2 -29 -20.133 23.1149   3
   2  -4 -29 32.5251 34.1063   1
   2  -4 -29 -16.351 17.1369   5
   2   2 -29 -3.0492 21.8471   3
  -4   2 -29 1.69943 24.2642   5
   4  -2  29 -9.9496 27.0546   1
   1  -4 -29 49.3736 37.1430   1
   1  -4 -29 18.7627 16.6687   5
   3   1 -29 88.2932 34.7284   3
  -1   4  29 55.4847 39.2410   1
   4  -3  29 -0.3085 27.3317   1
   0   0 -30 15.8314 23.8418   5
   0   0 -30 1.02829 14.7288   3
   0   1 -30 26.7664 18.1896   3
   1  -1 -30 7.89476 25.6137   5
   1  -1 -30 18.9282 20.1876   3
  -1   0 -30 23.4695 18.0456   3
  -1   0 -30 34.2629 24.5825   5
  -1   0 -30 40.6412 30.4586   1
   1   0  30 37.2241 28.0045   1
   0  -1 -30 16.6622 23.6207   5
   0  -1 -30 -5.5339 26.3241   1
   1   0 -30 21.9422 18.5849   3
  -1   1 -30 43.3759 22.9553   3
   0  -1 -30 -6.7144 16.0408   3
  -1   1 -30 4.29762 27.2162   5
   0   1  30 0.07182 26.1292   1
   2  -1 -30 857.855 59.8764   3
  -1  -1 -30 994.354 77.7062   1
  -1  -1 -30 1001.22 63.1969   3
  -1  -1 -30 922.692 59.6756   5
   1   1  30 996.072 79.7242   1
  -1   3 -30 30.8560 27.5893   3
   3  -2 -30 -1.9513 17.6969   3
  -2  -1 -30 5.42449 17.4409   5
  -2  -1 -30 11.5505 18.9142   3
  -2  -1 -30 -6.9332 36.5992   1
   2   1  30 2.46358 34.7378   1
   2  -2 -30 121.228 38.6524   5
  -2   0 -30 92.7132 30.6210   3
  -2   0 -30 70.0343 37.6809   1
   2  -2 -30 82.4852 27.0555   3
  -2   0 -30 124.590 31.6783   5
   0   2 -30 162.144 39.1017   3
   2   0  30 103.159 39.6437   1
   1   1 -30 880.857 61.6153   3
  -2   1 -30 867.855 62.0721   3
   1  -2 -30 922.298 66.6313   5
  -2   1 -30 925.022 71.4760   5
   1  -2 -30 969.266 60.0970   3
   1  -2 -30 985.101 74.3501   1
  -1   2  30 1097.75 84.2536   1
   2  -1  30 1056.75 76.0620   1
  -2   2 -30 43.3287 25.4145   3
   0  -2 -30 68.0774 23.4390   3
   2   0 -30 50.1090 24.8734   3
   0  -2 -30 143.558 31.4876   5
   0  -2 -30 87.6543 36.1433   1
   0   2  30 76.2380 36.1945   1
   3  -1 -30 13.9168 19.4056   3
  -1  -2 -30 102.039 40.9819   1
  -1  -2 -30 9.32879 16.4843   5
  -1  -2 -30 7.08984 18.7927   3
   1   2  30 30.0087 35.5450   1
   4  -2 -30 28.7763 23.9695   3
  -2  -2 -30 -0.0745 12.9374   5
  -2  -2 -30 2.01319 20.4292   3
   3  -3 -30 872.841 84.1932   5
  -3   0 -30 804.105 55.4196   5
  -3   0 -30 640.584 69.3124   3
   0   3 -30 869.588 84.9623   3
   3   0  30 767.077 92.2236   1
   2  -3 -30 3.77270 24.5066   5
   1   2 -30 3.74363 23.8418   3
  -3   1 -30 1.14129 22.4825   3
   2  -3 -30 10.0092 32.1642   1
  -3   1 -30 19.0727 23.1241   5
   3  -1  30 38.1852 31.2687   1
   1  -3 -30 31.6728 32.9561   1
  -3   2 -30 -17.849 26.1357   5
  -3   2 -30 8.05751 24.8812   3
   1  -3 -30 -5.1022 18.7434   3
   2   1 -30 7.44435 22.5814   3
   1  -3 -30 0.16381 19.0957   5
  -1   3  30 33.8468 34.8642   1
   3  -2  30 80.5408 33.5368   1
   0  -3 -30 773.837 85.4208   1
   3   0 -30 569.269 60.8908   3
   0  -3 -30 696.445 43.2231   5
   0  -3 -30 613.364 61.1399   3
   0   3  30 580.629 80.2854   1
  -1  -3 -30 -18.547 21.9390   3
   3  -4 -30 14.7161 41.8064   1
   1   3 -30 4.45500 26.2154   3
   2   2 -30 -35.063 21.4956   3
  -4   2 -30 2.41064 22.8832   5
  -4   2 -30 -5.7864 25.3900   3
   2  -4 -30 30.8056 42.9099   1
   4  -2  30 9.54819 27.9696   1
   4  -3  30 -5.8652 28.1511   1
   0   0 -31 18.6758 18.9153   3
   0   0 -31 31.5259 25.7970   5
  -1   0 -31 -15.012 29.0035   1
  -1   0 -31 -11.521 15.8580   3
   1  -1 -31 -6.6160 15.8357   3
  -1   0 -31 -14.272 19.7797   5
   0   1 -31 -7.0334 20.5615   3
   1  -1 -31 4.19638 23.2817   5
   1   0  31 12.3676 27.1035   1
   0  -1 -31 14.9802 15.9198   3
   1   0 -31 3.24317 18.5299   3
   0  -1 -31 27.1593 23.9011   5
  -1   1 -31 1.93757 19.4546   3
   0  -1 -31 -10.230 23.4285   1
   0   1  31 9.35668 24.1402   1
   2  -1 -31 0.92480 18.8624   3
  -1  -1 -31 9.68055 30.3231   1
  -1  -1 -31 32.8581 21.3810   3
  -1   2 -31 4.46311 20.7812   3
  -1  -1 -31 -0.3964 17.8734   5
   1   1  31 -23.653 25.4018   1
  -2  -1 -31 -5.9107 17.4091   5
  -2  -1 -31 2.76822 18.6343   3
   3  -2 -31 -11.870 19.3717   3
  -1   3 -31 -11.077 22.7623   3
  -2  -1 -31 -4.3635 33.9549   1
   2   1  31 -3.7184 31.4805   1
   0   2 -31 350.837 50.8396   3
  -2   0 -31 341.399 49.1761   3
  -2   0 -31 304.817 43.4928   5
   2  -2 -31 516.412 69.4863   5
   2  -2 -31 354.715 44.5985   3
   2   0  31 401.227 67.2809   1
  -2   1 -31 9.66448 19.3187   3
   1  -2 -31 22.6708 21.9839   5
   1  -2 -31 37.5977 32.0330   1
   1   1 -31 25.1006 20.3685   3
  -2   1 -31 -10.748 21.1550   5
   1  -2 -31 6.05278 18.7660   3
  -1   2  31 17.9541 30.0082   1
   2  -1  31 -19.968 25.9632   1
   0  -2 -31 339.988 44.9414   5
   2   0 -31 365.717 49.6543   3
   0  -2 -31 314.776 43.4998   3
  -2   2 -31 287.055 47.8221   3
   0  -2 -31 420.524 62.1007   1
   0   2  31 520.785 77.9221   1
  -1  -2 -31 -19.153 17.5206   3
  -1  -2 -31 4.37155 15.8297   5
  -1  -2 -31 11.9723 35.0633   1
   3  -1 -31 -10.936 16.2492   3
   1   2  31 -3.6137 29.1884   1
   0   3 -31 15.6491 25.0064   3
  -3   0 -31 25.0284 26.0584   3
   3  -3 -31 45.8721 28.3130   5
   3   0  31 12.3574 35.3068   1
   2  -3 -31 34.9555 27.1958   5
   2  -3 -31 -7.1365 30.0689   1
  -3   1 -31 -9.4485 20.0994   5
   1   2 -31 6.55240 22.6465   3
  -3   1 -31 3.70632 23.0617   3
   3  -1  31 -7.9551 30.9016   1
  -3   2 -31 20.7161 24.0738   3
  -3   2 -31 -12.789 25.2900   5
   1  -3 -31 2.54914 19.9546   5
   2   1 -31 10.3991 23.6124   3
   1  -3 -31 15.2828 33.3583   1
   3  -2  31 5.83168 27.1461   1
  -1   3  31 36.3303 31.3847   1
   0  -3 -31 -8.6511 33.7616   1
   3   0 -31 -14.313 20.7035   3
   0  -3 -31 -7.3967 15.3967   5
   0  -3 -31 -6.4997 20.5608   3
   0   3  31 -4.9918 34.2097   1
   0   0 -32 -14.828 21.7852   5
   0   0 -32 54.9294 24.8329   3
  -1   0 -32 19.6657 20.3606   3
  -1   0 -32 9.58930 20.6603   5
   1  -1 -32 3.60325 19.6858   3
   0   1 -32 18.4102 22.8983   3
   1  -1 -32 -17.020 21.5527   5
  -1   0 -32 6.32676 29.5288   1
   1   0  32 -8.6450 26.0081   1
   0  -1 -32 -3.1591 17.4061   3
   0  -1 -32 38.3003 32.3205   1
   1   0 -32 51.2397 23.2294   3
  -1   1 -32 -3.5159 20.4149   3
   0  -1 -32 -17.355 19.8559   5
   0   1  32 -12.940 28.8397   1
  -1   2 -32 65.8861 29.3151   3
  -1  -1 -32 46.0486 24.6785   5
  -1  -1 -32 56.7659 37.1156   1
  -1  -1 -32 68.6410 28.0270   3
   2  -1 -32 68.1636 24.6069   3
   1   1  32 37.1303 31.0418   1
   3  -2 -32 22.6617 21.9953   3
  -2  -1 -32 -7.0455 38.8971   1
  -2  -1 -32 37.8207 24.3446   3
  -1   3 -32 2.05985 23.4272   3
   2   1  32 13.5617 37.1005   1
  -2   0 -32 13.6179 22.7890   3
  -2   0 -32 -5.5895 19.1543   5
   0   2 -32 -3.7190 24.1828   3
   2  -2 -32 17.0756 27.2645   5
   2  -2 -32 7.76185 19.0192   3
   2   0  32 6.24985 30.1728   1
   1  -2 -32 93.6693 31.2102   5
  -2   1 -32 72.5658 28.8333   3
  -2   1 -32 115.293 36.0858   5
   1  -2 -32 81.2774 37.9236   1
   1  -2 -32 27.5692 20.8612   3
   1   1 -32 55.1838 27.8373   3
  -1   2  32 -14.226 29.8358   1
   2  -1  32 33.8123 31.8180   1
   0  -2 -32 -16.620 28.1324   1
   2   0 -32 16.6725 19.5493   3
   0  -2 -32 18.8572 20.2113   5
   0  -2 -32 11.8171 17.6209   3
  -2   2 -32 -18.524 22.7072   3
   0   2  32 -30.399 25.5394   1
  -1  -2 -32 2.74551 19.4839   3
   3  -1 -32 -3.2455 17.9949   3
  -1  -2 -32 -39.811 30.7963   1
   1   2  32 36.3740 35.1050   1
   0   3 -32 29.8730 28.5290   3
   2  -3 -32 5.50180 32.3355   1
  -3   1 -32 6.04211 22.3013   5
  -3   1 -32 12.6519 25.3876   3
   1   2 -32 35.3934 27.7203   3
   2  -3 -32 13.6254 25.6827   5
   3  -1  32 6.97089 33.7632   1
  -2   3  32 71.6779 35.6409   1
   2   1 -32 81.1436 31.9669   3
   1  -3 -32 35.5266 35.7922   1
  -3   2 -32 -12.229 21.2321   3
  -1   3  32 17.3280 36.3709   1
   0  -3 -32 32.5838 24.9045   3
   0   0 -33 -43.032 24.7984   5
   0   0 -33 14.0733 22.3251   3
   0   1 -33 154.620 35.2075   3
   1  -1 -33 141.909 32.8851   3
   1  -1 -33 103.981 34.8892   5
  -1   0 -33 89.3294 40.3833   1
  -1   0 -33 135.313 35.0525   3
  -1   0 -33 167.418 39.9374   5
   1   0  33 83.5530 37.5501   1
   0  -1 -33 100.610 39.4339   1
   1   0 -33 143.643 36.9182   3
   0  -1 -33 179.097 42.0682   5
  -1   1 -33 104.527 34.1580   3
   0  -1 -33 105.907 30.5990   3
   0   1  33 164.337 44.9677   1
  -1  -1 -33 -7.2236 17.3804   3
  -1  -1 -33 -0.6850 27.7335   1
  -1  -1 -33 -5.8241 20.4918   5
   2  -1 -33 23.0802 21.3052   3
  -1   2 -33 -43.707 17.9381   3
   1   1  33 31.9715 34.7980   1
   3  -2 -33 148.469 35.6095   3
  -2   0 -33 299.740 45.7861   5
   2  -2 -33 267.565 51.9896   5
   2  -2 -33 372.553 52.2770   3
   0   2 -33 230.763 45.7549   3
  -2   0 -33 228.965 44.7831   3
   2   0  33 253.365 53.1527   1
   1   1 -33 30.5486 26.4158   3
   1  -2 -33 -4.5304 22.1869   5
   1  -2 -33 -24.900 16.0776   3
  -2   1 -33 -29.977 18.3883   3
   1  -2 -33 56.7367 35.1598   1
  -2   1 -33 7.19732 27.6536   5
  -1   2  33 -24.722 30.6148   1
   2   0 -33 304.744 49.5545   3
   0  -2 -33 323.192 58.1117   1
   0  -2 -33 320.703 45.0727   5
  -2   2 -33 266.633 49.7221   3
   0  -2 -33 140.616 33.1832   3
   0   2  33 273.704 60.8854   1
   2  -3 -33 101.121 42.1700   1
  -2   3  33 207.477 52.7519   1
   3  -1  33 71.3534 41.1752   1
  -3   2 -33 94.7107 32.4245   3
   0   0 -34 520.594 68.2108   5
   0   0 -34 659.131 70.0843   3
  -1   0 -34 79.5208 29.7975   3
  -1   0 -34 79.5879 32.8911   5
  -1   0 -34 72.6405 39.9698   1
   0   1 -34 25.0726 24.8810   3
   1  -1 -34 31.7327 31.0128   5
   1  -1 -34 39.8184 24.4900   3
   0  -1 -34 54.0104 26.6290   3
   0  -1 -34 93.8015 34.6072   5
   0  -1 -34 45.7704 36.4525   1
   1   0 -34 57.0229 27.8371   3
  -1   1 -34 69.9939 30.1195   3
   0   1  34 60.9337 36.6157   1
   2  -1 -34 234.830 42.8107   3
  -1  -1 -34 399.375 62.4327   1
  -1  -1 -34 219.563 42.9784   3
  -1   2 -34 359.883 58.3340   3
   1   1  34 228.271 55.0413   1
   2  -2 -34 115.916 39.1914   5
   0   2 -34 111.730 39.8740   3
   2  -2 -34 57.9719 27.4960   3
   2   0  34 92.3049 43.6690   1
   1  -2 -34 426.803 58.2544   5
   1  -2 -34 342.816 56.4375   1
  -2   1 -34 287.180 54.5941   5
  -2   1 -34 269.742 47.3356   3
   1   1 -34 290.065 48.8708   3
   1  -2 -34 304.270 47.0734   3
  -1   2  34 331.295 61.6701   1
   0  -2 -34 133.328 32.6378   3
  -2   2 -34 87.4609 31.3860   3
   0  -2 -34 43.1609 37.7226   1
   0   2  34 71.3872 37.5831   1
   0   0 -35 10.2572 20.0885   3
   0   0 -35 58.0208 33.3882   5
   1  -1 -35 45.0736 24.2577   3
  -1   0 -35 136.162 34.8972   3
  -1   0 -35 121.876 37.7613   5
   0   1 -35 84.3444 33.9810   3
   1  -1 -35 88.6070 37.5008   5
   1   0 -35 111.495 33.8892   3
  -1   1 -35 30.6902 29.0972   3
   0  -1 -35 -43.920 32.1362   1
   0  -1 -35 110.228 30.5084   3
   0  -1 -35 81.3725 31.5343   5
  -1  -1 -35 22.7309 36.8185   1
  -1   2 -35 -5.6314 23.9126   3
   1   1  35 -20.303 33.1429   1
   1  -2 -35 27.0729 34.7301   1
  -1   2  35 17.1671 30.8415   1
   0   0 -36 1347.63 100.152   5
   0   0   0    0.00    0.00   0
;
_shelx_hkl_checksum     77873
_shelx_res_file
;
REM
REM  Shelx file produced by Sir2011 on Fri Jan 10  2014 at 13:11:34
REM  Structure name: tb2ni7
REM
TITL    Tb2Ni7 in P6(3)/mmc
CELL   0.71073     4.944   4.944  24.129  90.0000  90.0000 120.0000
ZERR        4      0.001   0.001   0.006   0.0000   0.0000   0.0000
LATT  1
LATT  1
SYMM -X,-Y,1/2+Z
SYMM -Y,X-Y,Z
SYMM -X+Y,-X,Z
SYMM X-Y,X,1/2+Z
SYMM Y,-X+Y,1/2+Z
SYMM X-Y,-Y,-Z
SYMM -X,-X+Y,-Z
SYMM Y,X,-Z
SYMM -Y,-X,1/2-Z
SYMM X,X-Y,1/2-Z
SYMM -X+Y,Y,1/2-Z
SFAC NI TB
UNIT 28  7.8468
ACTA
L.S.      4
BOND
FMAP      2
PLAN     25
WGHT    0.010900    2.751400
EXTI    0.000615
FVAR       0.14975
NI1   1    0.167170    0.334339    0.085596    10.50000    0.00824    0.00654 =
         0.00733   -0.00016   -0.00008    0.00327
NI2   1    0.166508    0.333015    0.250000    10.25000    0.00959    0.00666 =
         0.00553    0.00000    0.00000    0.00333
NI3   1    0.333333    0.666667    0.167281    10.16667    0.01105    0.01105 =
         0.00439    0.00000    0.00000    0.00553
TB1   2    0.333333    0.666667    0.528714     0.16026    0.01137    0.01137 =
         0.00975    0.00000    0.00000    0.00568
TB2   2    0.333333    0.666667    0.673519    10.16667    0.00826    0.00826 =
         0.00895    0.00000    0.00000    0.00413
NI4   1    0.000000    0.000000    0.167501    10.16667    0.01030    0.01030 =
         0.00596    0.00000    0.00000    0.00515
NI5   1    0.000000    0.000000    0.000000    10.08333    0.00996    0.00996 =
         0.00427    0.00000    0.00000    0.00498
HKLF 4
REM     Tb2Ni7 in P6(3)/mmc
REM R1 =  0.0245 for     313 Fo > 4sig(Fo)  and  0.0490 for all     422 data
REM     27 parameters refined using      0 restraints
END
WGHT      0.0106      2.7244
REM Highest difference peak  1.506,  deepest hole -1.761,  1-sigma level  0.368
Q1    1   0.3333  0.6667  0.4592  10.16667  0.05    1.51
Q2    1   0.2193  0.1097  0.1141  10.50000  0.05    1.41
Q3    1   0.4236  0.8472  0.6942  10.50000  0.05    1.39
Q4    1   0.3333  0.6667  0.6147  10.16667  0.05    1.34
Q5    1   0.3910  0.7819  0.2093  10.50000  0.05    1.31
Q6    1   0.1066  0.5533  0.2330  10.50000  0.05    1.27
Q7    1   0.3333  0.6667  0.7209  10.16667  0.05    1.22
Q8    1   0.2119  0.4238  0.0713  10.50000  0.05    1.22
Q9    1   0.2218  0.4436  0.6922  10.50000  0.05    1.21
Q10   1   0.3333  0.6667  0.1092  10.16667  0.05    1.20
Q11   1  -0.1043 -0.2086  0.0389  10.50000  0.05    1.19
Q12   1   0.0773  0.0387  0.2500  10.25000  0.05    1.13
Q13   1   0.1173  0.2346  0.2035  10.50000  0.05    1.12
Q14   1   0.2157  0.4314  0.5400  10.50000  0.05    1.07
Q15   1   0.3436  0.3311  0.0995  11.00000  0.05    1.07
Q16   1   0.3235  0.1618  0.2155  10.50000  0.05    1.04
Q17   1   0.2265  0.4530  0.4986  10.50000  0.05    1.00
Q18   1   0.2792  0.5584  0.2500  10.25000  0.05    1.00
Q19   1   0.2834  0.5667  0.6415  10.50000  0.05    1.00
Q20   1   0.0381  0.0763  0.0627  10.50000  0.05    0.98
Q21   1   0.1533  0.0767  0.0783  10.50000  0.05    0.97
Q22   1   0.3354  0.3425  0.0566  11.00000  0.05    0.96
Q23   1   0.4403  0.8806  0.5716  10.50000  0.05    0.94
Q24   1   0.0152 -0.2223  0.1546  11.00000  0.05    0.93
Q25   1   0.0607  0.3535  0.0959  11.00000  0.05    0.88
;
_shelx_res_checksum     23898
_shelxl_version_number         .2013
