# Supplementary material for: Diterbium hepta­nickel: a crystal structure redetermination
Source: Acta Crystallogr Sect E Struct Rep Online. 2014 Jul 5;70(Pt 8):i42. doi: 10.1107/S1600536814015384 (PMC4158487; doi:10.1107/S1600536814015384)
Supplement: Supplementary file 2 [file e-70-00i42-Isup2.hkl]

#
# h,k,l, Fc-squared, Fo-squared, sigma(Fo-squared), status flag
#
data_I
_shelx_title '    Tb2Ni7 in P6(3)/mmc'
_shelx_refln_list_code          4
_shelx_F_calc_maximum      678.34
_exptl_crystal_F_000      1294.04
_reflns_d_resolution_high  0.6569

loop_
 _space_group_symop_operation_xyz
 'x, y, z'
 '-x, -y, z+1/2'
 '-y, x-y, z'
 '-x+y, -x, z'
 'x-y, x, z+1/2'
 'y, -x+y, z+1/2'
 'x-y, -y, -z'
 '-x, -x+y, -z'
 'y, x, -z'
 '-y, -x, -z+1/2'
 'x, x-y, -z+1/2'
 '-x+y, y, -z+1/2'
 '-x, -y, -z'
 'x, y, -z-1/2'
 'y, -x+y, -z'
 'x-y, x, -z'
 '-x+y, -x, -z-1/2'
 '-y, x-y, -z-1/2'
 '-x+y, y, z'
 'x, x-y, z'
 '-y, -x, z'
 'y, x, z-1/2'
 '-x, -x+y, z-1/2'
 'x-y, -y, z-1/2'

_cell_length_a     4.9440
_cell_length_b     4.9440
_cell_length_c    24.1290
_cell_angle_alpha  90.000
_cell_angle_beta   90.000
_cell_angle_gamma 120.000

_shelx_F_squared_multiplier     1.000

loop_
 _refln_index_h
 _refln_index_k
 _refln_index_l
 _refln_F_squared_calc
 _refln_F_squared_meas
 _refln_F_squared_sigma
 _refln_observed_status
   0   1   0       3043.02       2652.04       121.07 o
  -1   2   0     243662.03     247542.94      1104.40 o
   0   2   0      88868.25      88709.45       541.80 o
  -1   3   0       2138.05       2249.31        95.51 o
   0   3   0     142821.03     139832.22       880.26 o
  -2   4   0     460139.00     462548.72      2364.02 o
  -1   4   0       1757.65       1615.99       204.99 o
   0   4   0      35587.73      37076.12       689.17 o
  -2   5   0       1783.96       2183.67       202.31 o
  -1   5   0      65025.23      65332.09       869.92 o
   0   5   0       1307.88        943.41       344.81 o
  -3   6   0      46048.84      47415.60      1480.66 o
  -2   6   0      18971.45      19815.60       791.61 o
  -1   6   0        899.23       1137.90       286.06 o
   0   6   0     122407.52     123337.15      2827.53 o
  -3   7   0        800.80       1418.40       418.05 o
  -2   7   0      28968.68      28250.06      1364.87 o
   0   1   1       2675.95       2497.82        94.37 o
   0   2   1     113994.38     112102.99       454.04 o
  -1   3   1       2210.24       2431.86        68.63 o
   0   3   1          0.73        216.44        86.98 o
  -1   4   1       1679.51       1509.40       108.93 o
   0   4   1      45534.57      46056.89       499.82 o
  -2   5   1       1701.98       1685.30       135.75 o
  -1   5   1          0.32         50.05       117.87 o
   0   5   1       1612.72       1837.70       264.57 o
  -2   6   1      24377.47      24679.50       613.85 o
  -1   6   1       1021.40        883.05       194.83 o
   0   6   1          0.00       -329.60       381.14 o
  -3   7   1       1035.04       1284.76       277.35 o
  -2   7   1          0.54        317.68       219.77 o
   0   0   2        316.07        244.88       115.29 o
   0   1   2        234.75        232.20        58.47 o
  -1   2   2        588.81        660.28        56.35 o
   0   2   2         74.46        135.22        51.55 o
  -1   3   2         91.28          0.73        43.72 o
   0   3   2        302.47        270.94        90.84 o
  -2   4   2        133.96        198.26       133.45 o
  -1   4   2         78.09         93.72        85.15 o
   0   4   2         31.43         27.86       106.71 o
  -2   5   2         55.96        133.47       106.88 o
  -1   5   2        132.06        308.34       121.67 o
   0   5   2         11.15          4.53       212.17 o
  -3   6   2         97.04        180.38       237.46 o
  -2   6   2         13.68        142.63       163.41 o
  -1   6   2         14.50        210.11       200.38 o
   0   6   2         27.26        374.46       404.41 o
  -3   7   2          3.29        333.81       253.14 o
  -2   7   2         20.16        164.85       211.70 o
   0   1   3        936.78        948.00        77.47 o
   0   2   3      28199.76      28051.14       229.06 o
  -1   3   3        606.96        599.93        54.78 o
   0   3   3          7.93        -88.81        88.81 o
  -1   4   3        342.25        162.10        86.21 o
   0   4   3      10705.75      10325.09       358.88 o
  -2   5   3        220.31        316.65       119.08 o
  -1   5   3          3.53        142.36       124.70 o
   0   5   3        228.99       -113.04       213.58 o
  -2   6   3       5462.07       5347.30       254.10 o
  -1   6   3        133.67        446.85       207.02 o
   0   6   3          0.01         96.71       395.84 o
  -3   7   3        113.85        -95.04       222.18 o
  -2   7   3          5.85        -50.84       239.46 o
   0   0   4        752.52        847.64       149.13 o
   0   1   4        360.84        370.70        55.19 o
  -1   2   4       1626.48       1650.45        84.11 o
   0   2   4         81.39        172.57        56.73 o
  -1   3   4        256.86        187.73        48.03 o
   0   3   4       1025.74       1054.60       123.15 o
  -2   4   4        272.99        101.75       111.98 o
  -1   4   4        134.29        -78.64        78.64 o
   0   4   4         32.90         -6.65       134.11 o
  -2   5   4         84.00         50.52       115.61 o
  -1   5   4        482.96        643.59       140.47 o
   0   5   4        108.42        -47.66       218.73 o
  -3   6   4        328.41        510.64       252.53 o
  -2   6   4         14.39        -20.44       149.00 o
  -1   6   4         57.73       -197.57       197.57 o
   0   6   4         53.15        328.08       405.71 o
  -3   7   4         54.81       -194.58       232.93 o
  -2   7   4        204.00         21.92       286.69 o
   0   1   5         18.86         29.88        45.40 o
   0   2   5      63108.39      62714.90       339.41 o
  -1   3   5         32.80         26.84        47.09 o
   0   3   5          0.60        -89.35        89.35 o
  -1   4   5         81.81        234.78        85.54 o
   0   4   5      21801.37      21678.88       508.59 o
  -2   5   5         48.10         71.00       121.64 o
  -1   5   5          0.27        139.89       130.34 o
   0   5   5         33.06       -214.30       214.30 o
  -2   6   5      10169.79      10033.72       356.31 o
  -1   6   5        117.82       -110.36       181.15 o
   0   6   5          0.00        354.82       350.40 o
  -3   7   5         64.24       -202.81       202.81 o
  -2   7   5          0.46        -86.50       298.44 o
   0   0   6      17423.99      17309.86       590.98 o
   0   1   6      17174.72      17061.48       154.93 o
  -1   2   6     368780.06     377077.56      1131.19 o
   0   2   6      13927.92      13466.62       175.55 o
  -1   3   6      10625.84      10591.05       150.72 o
   0   3   6     211483.06     210827.41      1017.45 o
  -2   4   6       7458.50       7197.50       253.84 o
  -1   4   6       7304.54       6935.38       182.73 o
   0   4   6       4091.38       4291.64       246.97 o
  -2   5   6       4879.39       4658.76       219.36 o
  -1   5   6      98331.87      98241.91       827.16 o
   0   5   6       3994.10       3453.11       355.22 o
  -3   6   6      73925.23      72292.38      1127.28 o
  -2   6   6       1700.39       1815.88       226.03 o
  -1   6   6       3402.00       3350.99       276.89 o
   0   6   6       2468.53       2068.38       640.98 o
  -3   7   6       2540.03       2074.45       268.67 o
  -2   7   6      40244.26      40891.41      1277.44 o
   0   1   7     134273.00     133390.50       456.51 o
   0   2   7       1018.99       1186.26        80.71 o
  -1   3   7      78198.84      76082.06       354.68 o
   0   3   7          0.73        -86.75        97.25 o
  -1   4   7      53631.16      53385.29       402.00 o
   0   4   7       1287.11       1395.31       181.10 o
  -2   5   7      37542.41      37110.00       473.29 o
  -1   5   7          0.34        -47.53       143.45 o
   0   5   7      27395.73      27920.58       853.55 o
  -2   6   7       1088.91       1174.31       214.14 o
  -1   6   7      22397.85      21625.72       534.93 o
   0   6   7          0.00         12.32       313.10 o
  -3   7   7      16632.68      17383.47       571.13 o
  -2   7   7          0.59        277.41       504.21 o
   0   0   8      27293.71      28290.05       514.75 o
   0   1   8       8513.19       8377.67       132.62 o
  -1   2   8      30280.77      29945.39       222.88 o
   0   2   8       4120.53       4140.22       113.90 o
  -1   3   8       4794.67       4841.20       116.79 o
   0   3   8      18394.95      19204.46       336.01 o
  -2   4   8      10524.04      10252.46       306.80 o
  -1   4   8       3375.44       3146.75       135.79 o
   0   4   8       1924.10       1729.90       195.89 o
  -2   5   8       2454.86       2815.03       184.09 o
  -1   5   8       9246.26       9079.50       319.61 o
   0   5   8       1631.16       1212.96       340.57 o
  -3   6   8       7102.61       7590.13       497.34 o
  -2   6   8       1115.27       1048.83       208.11 o
  -1   6   8       1360.55       1157.16       253.54 o
   0   6   8       3506.58       3537.42       458.87 o
  -3   7   8        998.21       1212.35       286.12 o
  -2   7   8       4090.72       4028.80       674.31 o
   0   1   9      19833.70      20260.75       188.63 o
   0   2   9         14.86         -0.09        51.84 o
  -1   3   9      11017.95      11343.47       165.35 o
   0   3   9          6.63         45.11       104.14 o
  -1   4   9       7331.21       7495.48       190.08 o
   0   4   9          4.53        -77.29       147.02 o
  -2   5   9       5140.13       5191.17       236.91 o
  -1   5   9          3.12         22.34       154.53 o
   0   5   9       3386.33       3962.12       405.62 o
  -2   6   9          5.59        358.09       182.48 o
  -1   6   9       2599.37       2141.50       250.70 o
   0   6   9          0.01        207.79       331.84 o
  -3   7   9       1868.43       1752.13       381.69 o
  -2   7   9          5.40        373.71       641.17 o
   0   0  10       5196.10       5881.31       310.44 o
   0   1  10       3411.61       3617.75       102.97 o
  -1   2  10       9180.24       9524.79       155.70 o
   0   2  10       1198.39        914.28        75.64 o
  -1   3  10       2116.90       2482.09        95.91 o
   0   3  10       5679.93       6117.26       235.86 o
  -2   4  10       1854.18       1790.51       167.61 o
  -1   4  10       1288.80       1187.12       104.88 o
   0   4  10        494.36        142.46       176.24 o
  -2   5  10        862.59        908.34       155.55 o
  -1   5  10       2688.33       2717.13       217.80 o
   0   5  10        763.10        734.72       278.91 o
  -3   6  10       1944.94       1706.21       315.56 o
  -2   6  10        253.14        444.46       187.98 o
  -1   6  10        523.04        291.00       201.92 o
   0   6  10        479.28         70.04       491.56 o
  -3   7  10        438.27        419.40       372.83 o
  -2   7  10       1193.34         50.83       913.17 o
   0   1  11      29741.00      29486.68       224.60 o
   0   2  11       3099.40       3323.54       117.36 o
  -1   3  11      16721.71      16757.46       206.84 o
   0   3  11          0.41       -110.98       110.98 o
  -1   4  11      10880.12      11454.96       258.68 o
   0   4  11       1371.42       1414.51       211.77 o
  -2   5  11       6929.94       6375.04       262.54 o
  -1   5  11          0.20        329.17       155.57 o
   0   5  11       4629.74       4887.99       448.93 o
  -2   6  11        835.19        587.06       202.59 o
  -1   6  11       3807.57       3405.04       274.85 o
   0   6  11          0.00       -119.32       453.79 o
  -3   7  11       2573.39       1813.87       481.30 o
   0   0  12     392545.53     390617.28      2504.96 o
   0   1  12      10271.88      10401.44       165.33 o
  -1   2  12      16199.92      16267.75       215.22 o
   0   2  12      12071.37      12223.38       208.88 o
  -1   3  12       5851.08       6165.80       147.32 o
   0   3  12      10770.60      11055.16       367.28 o
  -2   4  12     145294.78     143711.33      1235.18 o
  -1   4  12       3519.39       3617.69       155.14 o
   0   4  12       5600.04       5939.73       383.38 o
  -2   5  12       1981.24       2155.94       180.30 o
  -1   5  12       5039.22       4990.96       264.43 o
   0   5  12       1494.88       1659.07       351.23 o
  -3   6  12       3378.56       2677.53       450.12 o
  -2   6  12       3243.65       3502.22       319.63 o
  -1   6  12       1230.19       1230.89       241.05 o
   0   6  12      43184.95      38890.06      3708.63 o
  -3   7  12        840.05       1180.22       670.13 o
   0   1  13      17096.93      16960.17       215.08 o
   0   2  13     140521.02     139453.44       692.22 o
  -1   3  13      12241.90      12279.53       208.61 o
   0   3  13          0.63       -117.81       117.81 o
  -1   4  13       8970.30       8810.02       226.34 o
   0   4  13      66196.32      64499.16       822.53 o
  -2   5  13       7497.17       7243.58       272.82 o
  -1   5  13          0.31        162.21       165.49 o
   0   5  13       6224.73       6560.03       453.75 o
  -2   6  13      37476.06      37891.80       733.58 o
  -1   6  13       4287.10       3584.15       303.79 o
   0   6  13          0.00       -191.19       779.08 o
   0   0  14     152671.31     150231.09      1451.26 o
   0   1  14      23806.91      23192.71       240.02 o
  -1   2  14      88071.77      86504.70       568.47 o
   0   2  14      25878.96      25514.51       326.99 o
  -1   3  14      15774.29      16067.45       248.70 o
   0   3  14      59398.48      61230.39       713.41 o
  -2   4  14      65742.24      66152.23       694.27 o
  -1   4  14      10877.24      11280.72       261.76 o
   0   4  14      12473.49      12458.55       473.29 o
  -2   5  14       7999.14       8547.45       295.88 o
  -1   5  14      31360.14      32250.25       572.71 o
   0   5  14       6408.09       5686.46       445.60 o
  -3   6  14      23557.36      24605.65       856.54 o
  -2   6  14       7048.72       7215.31       406.22 o
  -1   6  14       4741.61       4516.54       368.63 o
   0   6  14      21132.68      24288.97      3124.22 o
   0   1  15       2874.94       3063.20       135.17 o
   0   2  15       2444.91       2646.23       160.74 o
  -1   3  15       1865.00       1864.50       115.89 o
   0   3  15          4.83       -128.92       128.92 o
  -1   4  15       1467.41       1520.70       143.93 o
   0   4  15        937.43        415.61       231.65 o
  -2   5  15       1179.41        843.40       178.96 o
  -1   5  15          2.49        -43.15       167.83 o
   0   5  15        811.26        486.52       290.02 o
  -2   6  15        463.27       -178.84       249.91 o
  -1   6  15        716.34        455.68       287.39 o
   0   0  16      35325.14      35176.02       852.50 o
   0   1  16       5776.00       5717.32       180.46 o
  -1   2  16      15593.85      15573.82       338.63 o
   0   2  16       7649.76       8034.65       267.22 o
  -1   3  16       3565.45       3833.39       146.26 o
   0   3  16      10290.94      11158.76       386.94 o
  -2   4  16      15432.17      16001.14       466.10 o
  -1   4  16       2568.95       2694.54       177.50 o
   0   4  16       3638.42       3674.72       353.39 o
  -2   5  16       1897.13       1828.82       201.38 o
  -1   5  16       5233.17       5042.10       354.56 o
   0   5  16       1225.51       1100.25       314.95 o
  -3   6  16       3892.97       3827.80       450.20 o
  -2   6  16       2006.13       2175.63       336.48 o
  -1   6  16        971.54        483.17       338.41 o
   0   1  17        822.38        721.52       109.95 o
   0   2  17      15190.96      15907.04       379.73 o
  -1   3  17        608.72        619.26        97.28 o
   0   3  17          0.24         87.17       136.84 o
  -1   4  17        546.65        440.93       135.48 o
   0   4  17       6535.68       6944.73       470.33 o
  -2   5  17        367.88        559.56       186.57 o
  -1   5  17          0.13       -109.00       185.42 o
   0   5  17        258.07        334.31       313.51 o
  -2   6  17       3486.75       3205.67       361.44 o
  -1   6  17        322.44        363.44       388.55 o
   0   0  18      23097.95      23325.84       793.79 o
   0   1  18       1161.16       1236.64       125.28 o
  -1   2  18      35903.85      35654.66       477.80 o
   0   2  18      34388.01      32894.30       469.25 o
  -1   3  18        623.36        602.42       108.37 o
   0   3  18      22786.19      24838.33       661.16 o
  -2   4  18      10332.47       9868.04       440.11 o
  -1   4  18        392.15        255.43       148.88 o
   0   4  18      15906.38      16240.51       683.31 o
  -2   5  18        348.88        261.66       186.53 o
  -1   5  18      12185.71      12114.68       431.04 o
   0   5  18        184.89        669.84       324.57 o
  -3   6  18       9953.62       9705.14       695.28 o
  -2   6  18       8777.67       7871.80       501.23 o
  -1   6  18         81.78       -260.81       654.58 o
   0   1  19      10125.37      10528.02       263.75 o
   0   2  19      15016.84      15666.10       421.65 o
  -1   3  19       7330.09       8038.70       238.62 o
   0   3  19          0.48        214.50       184.50 o
  -1   4  19       5891.01       5928.89       266.14 o
   0   4  19       6299.63       6867.09       495.16 o
  -2   5  19       4311.58       4198.18       283.01 o
  -1   5  19          0.27        178.65       206.51 o
   0   5  19       3245.12       3118.09       412.36 o
  -2   6  19       3320.15       3854.14       438.94 o
  -1   6  19       3113.45       4363.26      2033.90 o
   0   0  20      64405.51      63920.05      1480.89 o
   0   1  20      21547.84      21744.17       362.34 o
  -1   2  20      82526.19      80543.26       766.09 o
   0   2  20      11466.80      11484.33       352.48 o
  -1   3  20      14966.25      15459.25       354.21 o
   0   3  20      58495.11      57181.76       799.72 o
  -2   4  20      33573.79      34150.43       798.28 o
  -1   4  20      11238.02      11062.29       436.18 o
   0   4  20       6355.30       5915.15       577.92 o
  -2   5  20       8497.20       9209.27       399.34 o
  -1   5  20      33101.07      33921.45       678.05 o
   0   5  20       6242.44       5634.78       504.23 o
  -3   6  20      25907.08      25358.63      1149.87 o
  -2   6  20       3804.58       4439.52       578.67 o
   0   1  21      17840.26      18512.02       392.63 o
   0   2  21      38171.25      37298.61       533.19 o
  -1   3  21      13235.67      13754.18       327.22 o
   0   3  21          3.24       -182.62       182.62 o
  -1   4  21       9785.03       9764.78       366.81 o
   0   4  21      21035.28      21700.92       782.31 o
  -2   5  21       7404.67       7243.07       409.25 o
  -1   5  21          1.86        -62.96       220.84 o
   0   5  21       6047.64       6711.60       550.75 o
  -2   6  21      12807.20       8947.72      3442.24 o
   0   0  22        156.03        242.55       278.75 o
   0   1  22       1359.58       1350.43       162.46 o
  -1   2  22       2802.12       2949.87       231.41 o
   0   2  22        170.81        -60.51       151.31 o
  -1   3  22        973.54        970.11       150.33 o
   0   3  22       1912.82       1688.71       260.62 o
  -2   4  22         41.75        124.70       264.69 o
  -1   4  22        633.19        545.70       193.90 o
   0   4  22         66.90        -16.52       287.10 o
  -2   5  22        429.93        447.45       243.87 o
  -1   5  22        960.77        695.80       256.56 o
   0   5  22        395.82       1102.27       534.70 o
  -3   6  22        698.12        990.67      1220.96 o
   0   1  23        788.74        630.44       152.53 o
   0   2  23      17477.93      17197.56       499.41 o
  -1   3  23        657.24        676.06       151.38 o
   0   3  23          0.13        -88.67       198.73 o
  -1   4  23        476.77        340.27       232.97 o
   0   4  23       9603.03      11019.98       660.69 o
  -2   5  23        429.90        550.19       263.33 o
  -1   5  23          0.08       -103.21       238.48 o
   0   0  24     118289.52     114002.96      1851.45 o
   0   1  24       4716.76       5318.85       256.75 o
  -1   2  24       4280.29       4536.53       299.73 o
   0   2  24       3291.13       3457.41       286.63 o
  -1   3  24       3322.16       3591.02       221.15 o
   0   3  24       3246.65       3054.15       313.29 o
  -2   4  24      60232.05      60199.21      1105.85 o
  -1   4  24       2363.69       2420.82       260.78 o
   0   4  24       1928.86       2140.80       432.45 o
  -2   5  24       1563.79       1589.89       297.29 o
  -1   5  24       1688.61       1432.98       302.35 o
   0   1  25       8279.44       9038.84       344.39 o
   0   2  25       8724.23       8475.77       398.18 o
  -1   3  25       5560.43       5826.32       276.18 o
   0   3  25          0.35        -80.35       233.01 o
  -1   4  25       4121.05       3758.54       315.01 o
   0   4  25       5314.50       4816.58       533.76 o
  -2   5  25       2780.96       2307.32       335.81 o
  -1   5  25          0.22        669.58       518.76 o
   0   0  26      36938.16      38983.95      1161.91 o
   0   1  26       3288.70       3603.32       267.67 o
  -1   2  26      14562.44      14970.87       600.58 o
   0   2  26       6606.57       7008.13       432.30 o
  -1   3  26       2569.68       2388.52       215.09 o
   0   3  26      11227.12      12414.52       573.94 o
  -2   4  26      20668.97      21017.52       694.89 o
  -1   4  26       1916.93       1969.61       268.02 o
   0   4  26       3868.79       3712.32       526.23 o
  -2   5  26       1519.21       1408.19       379.74 o
  -1   5  26       6778.95       2010.58      1426.25 o
   0   1  27      32414.92      32247.25       647.78 o
   0   2  27      13555.45      13589.03       530.86 o
  -1   3  27      24242.84      24410.90       506.22 o
   0   3  27          2.10       -135.41       262.93 o
  -1   4  27      18862.53      19112.68       576.07 o
   0   4  27       7987.49       7214.61       667.54 o
  -2   5  27      14885.40      14458.51      1155.40 o
   0   0  28       3199.48       4175.39       630.70 o
   0   1  28       1501.25       1491.85       237.21 o
  -1   2  28       8450.49       8700.75       447.44 o
   0   2  28        313.80        319.19       241.12 o
  -1   3  28       1230.76       1275.03       208.20 o
   0   3  28       6569.60       6490.25       471.13 o
  -2   4  28       1939.51       1963.83       416.70 o
  -1   4  28        923.52       1171.68       260.02 o
   0   4  28        196.05       2288.74      1316.93 o
   0   1  29       2001.48       2146.61       282.45 o
   0   2  29        990.58        693.43       263.03 o
  -1   3  29       1495.37       1190.63       213.53 o
   0   3  29          0.07        -94.45       273.25 o
  -1   4  29       1194.18       1489.37       320.22 o
   0   4  29        606.53       3652.26      1934.72 o
   0   0  30        723.75        297.94       558.79 o
   0   1  30        911.31        814.49       262.74 o
  -1   2  30      44980.79      42734.79       840.50 o
   0   2  30       3934.43       4232.42       382.34 o
  -1   3  30        759.49        588.53       209.66 o
   0   3  30      33469.25      32136.29      1473.43 o
  -2   4  30        334.52         74.88       336.53 o
  -1   4  30        596.53       -165.64       608.72 o
   0   1  31        290.45         15.05       249.01 o
   0   2  31      15882.64      16303.20       741.89 o
  -1   3  31        257.43         31.11       207.12 o
   0   3  31          0.26        204.85       355.08 o
   0   0  32         64.89        792.39      1555.26 o
   0   1  32        400.32        249.49       275.13 o
  -1   2  32       2355.66       2502.18       343.25 o
   0   2  32         66.30        104.26       284.35 o
  -1   3  32        311.79        667.96       265.14 o
   0   3  32       1854.22       1396.89       836.77 o
   0   1  33       6321.44       5875.84       453.63 o
   0   2  33      12113.45      12325.76       612.20 o
  -1   3  33       5063.26       5628.00       958.83 o
   0   0  34      25820.96      26669.19      3098.82 o
   0   1  34       2747.42       2567.18       389.20 o
  -1   2  34      13696.68      13769.54       721.41 o
   0   2  34       4327.27       4031.10       553.72 o
   0   1  35       4316.07       3422.56       587.98 o
   0   0  36      65573.18      60572.64      4501.58 o
                                                
